# Supplementary material for: Echinocandin-Induced Microevolution of Candida parapsilosis Influences Virulence and Abiotic Stress Tolerance
Source: mSphere. 2018 Nov 14;3(6):e00547-18. doi: 10.1128/mSphere.00547-18 (PMC6236803; doi:10.1128/mSphere.00547-18)
Supplement: TABLE S1 [file sph006182702st1.xls]

## Sheet: Echinocandin.filtered_snps.vcf.
#Coord	Ref	Genomic_region	Gene	AA_change	CAS_S3	AND_S2	MIC_S1	CLIB_S4	Function
Contig005504_C_parapsilosis_CDC317:547	T	intergenic	-	-	-;-;-;-;-	-;-;-;-;-	G;HOMO;64;1.0;-	-;-;-;-;-	-
Contig005504_C_parapsilosis_CDC317:32179	C	intergenic	-	-	-;-;-;-;-	-;-;-;-;-	T;HOMO;40;1.0;-	-;-;-;-;-	-
Contig005504_C_parapsilosis_CDC317:48014	C	intergenic	-	-	-;-;-;-;-	-;-;-;-;-	A;HOMO;37;1.0;-	-;-;-;-;-	-
Contig005504_C_parapsilosis_CDC317:57542	T	intergenic	-	-	-;-;-;-;-	-;-;-;-;-	C;HETERO;41;0.56;-	-;-;-;-;-	-
Contig005504_C_parapsilosis_CDC317:59551	G	intergenic	-	-	-;-;-;-;-	-;-;-;-;-	A;HOMO;31;1.0;-	-;-;-;-;-	-
Contig005504_C_parapsilosis_CDC317:69462	C	exonic	CPAR2_600290	L16L	-;-;-;-;-	T;HOMO;36;1.0;synonymous	T;HOMO;126;1.0;synonymous	T;HOMO;39;1.0;synonymous	Ortholog of Candida orthopsilosis Co 90-125 : CORT_0H02500
Contig005504_C_parapsilosis_CDC317:75769	A	intergenic	-	-	-;-;-;-;-	T;HOMO;37;0.97;-	T;HOMO;57;0.98;-	-;-;-;-;-	-
Contig005504_C_parapsilosis_CDC317:82076	T	intergenic	-	-	-;-;-;-;-	-;-;-;-;-	C;HOMO;47;1.0;-	-;-;-;-;-	-
Contig005504_C_parapsilosis_CDC317:86994	A	intergenic	-	-	-;-;-;-;-	G;HOMO;41;1.0;-	G;HOMO;120;0.97;-	-;-;-;-;-	-
Contig005504_C_parapsilosis_CDC317:103305	G	exonic	CPAR2_600430	E668E	A;HETERO;48;0.21;synonymous	A;HETERO;59;0.22;synonymous	A;HETERO;126;0.25;synonymous	-;-;-;-;-	Ortholog of Debaryomyces hansenii CBS767 : DEHA2C12716g
Contig005504_C_parapsilosis_CDC317:103311	C	exonic	CPAR2_600430	T670T	T;HETERO;59;0.25;synonymous	T;HETERO;69;0.29;synonymous	T;HETERO;152;0.24;synonymous	-;-;-;-;-	Ortholog of Debaryomyces hansenii CBS767 : DEHA2C12716g
Contig005504_C_parapsilosis_CDC317:103413	C	exonic	CPAR2_600430	T704T	T;HETERO;113;0.17;synonymous	T;HETERO;150;0.23;synonymous	T;HETERO;307;0.2;synonymous	-;-;-;-;-	Ortholog of Debaryomyces hansenii CBS767 : DEHA2C12716g
Contig005504_C_parapsilosis_CDC317:103577	T	exonic	CPAR2_600430	V759E	A;HETERO;33;0.52;non-synonymous	A;HETERO;38;0.53;non-synonymous	A;HETERO;83;0.65;non-synonymous	-;-;-;-;-	Ortholog of Debaryomyces hansenii CBS767 : DEHA2C12716g
Contig005504_C_parapsilosis_CDC317:103610	A	exonic	CPAR2_600430	E770A	C;HETERO;38;0.13;non-synonymous	C;HETERO;33;0.15;non-synonymous	-;-;-;-;-	-;-;-;-;-	Ortholog of Debaryomyces hansenii CBS767 : DEHA2C12716g
Contig005504_C_parapsilosis_CDC317:103622	A	exonic	CPAR2_600430	E774V	T;HETERO;47;0.19;non-synonymous	-;-;-;-;-	T;HETERO;86;0.24;non-synonymous	T;HETERO;31;0.29;non-synonymous	Ortholog of Debaryomyces hansenii CBS767 : DEHA2C12716g
Contig005504_C_parapsilosis_CDC317:103689	C	exonic	CPAR2_600430	T796T	T;HETERO;34;0.35;synonymous	T;HETERO;42;0.31;synonymous	T;HETERO;67;0.48;synonymous	-;-;-;-;-	Ortholog of Debaryomyces hansenii CBS767 : DEHA2C12716g
Contig005504_C_parapsilosis_CDC317:111292	A	exonic	CPAR2_600440	T814T	-;-;-;-;-	-;-;-;-;-	T;HETERO;45;0.64;synonymous	-;-;-;-;-	Protein of unknown function
Contig005504_C_parapsilosis_CDC317:111304	A	exonic	CPAR2_600440	T818T	-;-;-;-;-	-;-;-;-;-	T;HETERO;41;0.2;synonymous	-;-;-;-;-	Protein of unknown function
Contig005504_C_parapsilosis_CDC317:111316	A	exonic	CPAR2_600440	T822T	-;-;-;-;-	-;-;-;-;-	T;HETERO;34;0.35;synonymous	-;-;-;-;-	Protein of unknown function
Contig005504_C_parapsilosis_CDC317:111328	T	exonic	CPAR2_600440	T826T	-;-;-;-;-	-;-;-;-;-	A;HETERO;31;0.26;synonymous	-;-;-;-;-	Protein of unknown function
Contig005504_C_parapsilosis_CDC317:111568	A	exonic	CPAR2_600440	T906T	-;-;-;-;-	-;-;-;-;-	T;HETERO;34;0.38;synonymous	-;-;-;-;-	Protein of unknown function
Contig005504_C_parapsilosis_CDC317:111580	T	exonic	CPAR2_600440	T910T	-;-;-;-;-	-;-;-;-;-	A;HETERO;42;0.67;synonymous	-;-;-;-;-	Protein of unknown function
Contig005504_C_parapsilosis_CDC317:111592	T	exonic	CPAR2_600440	T914T	-;-;-;-;-	-;-;-;-;-	A;HOMO;52;0.83;synonymous	-;-;-;-;-	Protein of unknown function
Contig005504_C_parapsilosis_CDC317:111616	T	exonic	CPAR2_600440	T922T	-;-;-;-;-	-;-;-;-;-	A;HOMO;87;0.95;synonymous	-;-;-;-;-	Protein of unknown function
Contig005504_C_parapsilosis_CDC317:111628	T	exonic	CPAR2_600440	T926T	A;HOMO;31;0.94;synonymous	-;-;-;-;-	A;HOMO;97;0.97;synonymous	-;-;-;-;-	Protein of unknown function
Contig005504_C_parapsilosis_CDC317:120376	G	intergenic	-	-	A;HETERO;53;0.51;-	A;HETERO;60;0.42;-	A;HETERO;115;0.54;-	-;-;-;-;-	-
Contig005504_C_parapsilosis_CDC317:146462	C	intergenic	-	-	-;-;-;-;-	-;-;-;-;-	T;HETERO;39;0.49;-	-;-;-;-;-	-
Contig005504_C_parapsilosis_CDC317:177602	G	exonic	CPAR2_600670	S289N	A;HOMO;49;1.0;non-synonymous	A;HOMO;42;1.0;non-synonymous	A;HOMO;113;1.0;non-synonymous	-;-;-;-;-	Ortholog(s) have role in maintenance of rDNA	meiotic attachment of telomere to nuclear envelope	mitotic sister chromatid segregation	nuclear inner membrane organization
Contig005504_C_parapsilosis_CDC317:183369	A	intergenic	-	-	-;-;-;-;-	G;HOMO;50;1.0;-	G;HOMO;98;1.0;-	G;HOMO;56;1.0;-	-
Contig005504_C_parapsilosis_CDC317:183801	C	intergenic	-	-	-;-;-;-;-	A;HOMO;33;0.91;-	A;HOMO;80;0.91;-	A;HETERO;32;0.84;-	-
Contig005504_C_parapsilosis_CDC317:183822	T	intergenic	-	-	-;-;-;-;-	-;-;-;-;-	C;HOMO;75;0.97;-	-;-;-;-;-	-
Contig005504_C_parapsilosis_CDC317:183873	C	intergenic	-	-	-;-;-;-;-	-;-;-;-;-	A;HETERO;54;0.19;-	-;-;-;-;-	-
Contig005504_C_parapsilosis_CDC317:183885	T	intergenic	-	-	-;-;-;-;-	-;-;-;-;-	C;HETERO;57;0.63;-	-;-;-;-;-	-
Contig005504_C_parapsilosis_CDC317:188299	G	intergenic	-	-	-;-;-;-;-	T;HETERO;36;0.22;-	T;HETERO;107;0.32;-	-;-;-;-;-	-
Contig005504_C_parapsilosis_CDC317:205241	G	exonic	CPAR2_600750	G1491G	A;HETERO;36;0.56;synonymous	A;HETERO;36;0.47;synonymous	A;HETERO;77;0.53;synonymous	-;-;-;-;-	Ortholog(s) have role in cellular cation homeostasis	cellular response to biotic stimulus and cellular response to starvation	more
Contig005504_C_parapsilosis_CDC317:213210	A	intergenic	-	-	C;HOMO;39;1.0;-	-;-;-;-;-	C;HOMO;118;1.0;-	-;-;-;-;-	-
Contig005504_C_parapsilosis_CDC317:246928	A	intergenic	-	-	-;-;-;-;-	C;HOMO;50;1.0;-	C;HOMO;116;1.0;-	C;HOMO;33;0.97;-	-
Contig005504_C_parapsilosis_CDC317:252977	A	exonic	CPAR2_600930	Y19D	-;-;-;-;-	C;HOMO;48;1.0;non-synonymous	C;HOMO;82;1.0;non-synonymous	C;HOMO;51;0.96;non-synonymous	Ortholog of C. albicans SC5314 : C6_03370W_A	C. dubliniensis CD36 : Cd36_63630	Debaryomyces hansenii CBS767 : DEHA2E19470g and Pichia stipitis Pignal : PICST_32880
Contig005504_C_parapsilosis_CDC317:320545	A	exonic	CPAR2_601260	D171D	-;-;-;-;-	-;-;-;-;-	G;HOMO;64;0.97;synonymous	G;HOMO;34;1.0;synonymous	Ortholog(s) have chaperone binding activity	role in negative regulation of DNA binding	positive regulation of telomere maintenance via telomerase	protein folding	regulation of telomerase activity and cytoplasm	nucleus localization
Contig005504_C_parapsilosis_CDC317:325608	T	intergenic	-	-	-;-;-;-;-	-;-;-;-;-	A;HOMO;50;1.0;-	-;-;-;-;-	-
Contig005504_C_parapsilosis_CDC317:351081	G	intergenic	-	-	-;-;-;-;-	-;-;-;-;-	A;HOMO;40;1.0;-	-;-;-;-;-	-
Contig005504_C_parapsilosis_CDC317:355124	T	intergenic	-	-	-;-;-;-;-	C;HOMO;31;1.0;-	C;HOMO;43;1.0;-	-;-;-;-;-	-
Contig005504_C_parapsilosis_CDC317:373078	G	intergenic	-	-	-;-;-;-;-	-;-;-;-;-	A;HOMO;42;1.0;-	-;-;-;-;-	-
Contig005504_C_parapsilosis_CDC317:390931	T	exonic	CPAR2_601590	I697T	-;-;-;-;-	-;-;-;-;-	C;HOMO;135;1.0;non-synonymous	C;HOMO;32;1.0;non-synonymous	Ortholog(s) have chromatin binding activity	role in transcription by RNA polymerase II and transcription factor TFIID complex localization
Contig005504_C_parapsilosis_CDC317:395084	A	exonic	CPAR2_601600	K594E	-;-;-;-;-	-;-;-;-;-	G;HOMO;49;1.0;non-synonymous	-;-;-;-;-	Ortholog(s) have guanyl-nucleotide exchange factor activity	ubiquitin binding activity
Contig005504_C_parapsilosis_CDC317:434779	A	intergenic	-	-	-;-;-;-;-	-;-;-;-;-	T;HOMO;78;1.0;-	T;HOMO;41;1.0;-	-
Contig005504_C_parapsilosis_CDC317:461622	C	intergenic	-	-	T;HOMO;34;1.0;-	-;-;-;-;-	T;HOMO;104;1.0;-	-;-;-;-;-	-
Contig005504_C_parapsilosis_CDC317:513610	G	exonic	CPAR2_602170	P22T	-;-;-;-;-	-;-;-;-;-	T;HOMO;49;1.0;non-synonymous	-;-;-;-;-	Ortholog(s) have structural constituent of ribosome activity and mitochondrial small ribosomal subunit localization
Contig005504_C_parapsilosis_CDC317:545769	G	intergenic	-	-	-;-;-;-;-	-;-;-;-;-	A;HOMO;89;1.0;-	-;-;-;-;-	-
Contig005504_C_parapsilosis_CDC317:558172	T	intergenic	-	-	-;-;-;-;-	-;-;-;-;-	C;HOMO;85;1.0;-	-;-;-;-;-	-
Contig005504_C_parapsilosis_CDC317:561511	A	intergenic	-	-	-;-;-;-;-	-;-;-;-;-	T;HOMO;43;1.0;-	-;-;-;-;-	-
Contig005504_C_parapsilosis_CDC317:564185	A	intergenic	-	-	-;-;-;-;-	-;-;-;-;-	C;HOMO;46;1.0;-	-;-;-;-;-	-
Contig005504_C_parapsilosis_CDC317:592510	G	intergenic	-	-	-;-;-;-;-	A;HOMO;39;1.0;-	A;HOMO;41;1.0;-	-;-;-;-;-	-
Contig005504_C_parapsilosis_CDC317:616423	A	intergenic	-	-	-;-;-;-;-	-;-;-;-;-	C;HOMO;83;0.99;-	-;-;-;-;-	-
Contig005504_C_parapsilosis_CDC317:641476	C	exonic	CPAR2_602710	P12S	-;-;-;-;-	-;-;-;-;-	T;HOMO;60;1.0;non-synonymous	-;-;-;-;-	Ortholog of C. albicans SC5314 : C6_01330C_A	C. dubliniensis CD36 : Cd36_61450	Candida tenuis NRRL Y-1498 : cten_CGOB_00240 and Pichia stipitis Pignal : psti_CGOB_00191
Contig005504_C_parapsilosis_CDC317:717655	A	exonic	CPAR2_603050	H66H	-;-;-;-;-	-;-;-;-;-	G;HOMO;65;1.0;synonymous	G;HOMO;34;1.0;synonymous	Ortholog of Candida orthopsilosis Co 90-125 : CORT_0F04020
Contig005504_C_parapsilosis_CDC317:732539	T	intergenic	-	-	-;-;-;-;-	-;-;-;-;-	G;HOMO;36;1.0;-	-;-;-;-;-	-
Contig005504_C_parapsilosis_CDC317:732900	C	intergenic	-	-	-;-;-;-;-	T;HOMO;34;1.0;-	T;HOMO;86;0.99;-	-;-;-;-;-	-
Contig005504_C_parapsilosis_CDC317:738712	C	intergenic	-	-	-;-;-;-;-	T;HOMO;64;1.0;-	T;HOMO;123;1.0;-	T;HOMO;72;0.99;-	-
Contig005504_C_parapsilosis_CDC317:740295	C	intergenic	-	-	-;-;-;-;-	-;-;-;-;-	A;HOMO;61;1.0;-	-;-;-;-;-	-
Contig005504_C_parapsilosis_CDC317:747769	T	exonic	CPAR2_603140	I47V	C;HOMO;38;1.0;non-synonymous	C;HOMO;35;1.0;non-synonymous	C;HOMO;89;1.0;non-synonymous	-;-;-;-;-	Ortholog(s) have double-stranded DNA binding	ketol-acid reductoisomerase activity	role in branched-chain amino acid biosynthetic process	mitochondrial genome maintenance and mitochondrial nucleoid localization
Contig005504_C_parapsilosis_CDC317:748548	G	intergenic	-	-	-;-;-;-;-	-;-;-;-;-	A;HOMO;35;0.97;-	-;-;-;-;-	-
Contig005504_C_parapsilosis_CDC317:755455	A	exonic	CPAR2_603190	H156R	G;HOMO;58;1.0;non-synonymous	-;-;-;-;-	G;HOMO;92;1.0;non-synonymous	G;HOMO;42;1.0;non-synonymous	Ortholog(s) have role in ascospore formation	cellular response to alkaline pH	cellular response to lithium ion	cellular response to neutral pH and cellular response to starvation	more
Contig005504_C_parapsilosis_CDC317:756022	T	intergenic	-	-	-;-;-;-;-	C;HOMO;34;1.0;-	C;HOMO;101;1.0;-	C;HOMO;31;1.0;-	-
Contig005504_C_parapsilosis_CDC317:769358	ATTTTTTTTTTTTTTTC	intergenic	-	-	-;-;-;-;-	-;-;-;-;-	ATTTTTTTTTTTTTTTT;HETERO;31;0.32;-	-;-;-;-;-	-
Contig005504_C_parapsilosis_CDC317:800346	G	intergenic	-	-	-;-;-;-;-	-;-;-;-;-	A;HOMO;66;1.0;-	-;-;-;-;-	-
Contig005504_C_parapsilosis_CDC317:810651	T	intergenic	-	-	C;HOMO;36;1.0;-	C;HOMO;31;1.0;-	C;HOMO;73;1.0;-	-;-;-;-;-	-
Contig005504_C_parapsilosis_CDC317:825245	C	exonic	CPAR2_603470	H581Y	-;-;-;-;-	T;HOMO;85;0.99;non-synonymous	T;HOMO;130;1.0;non-synonymous	T;HOMO;78;1.0;non-synonymous	Ortholog(s) have ubiquitin-protein transferase activity and role in retrograde protein transport	ER to cytosol	ubiquitin-dependent ERAD pathway
Contig005504_C_parapsilosis_CDC317:864003	G	exonic	CPAR2_603610	D369Y	-;-;-;-;-	T;HOMO;64;1.0;non-synonymous	T;HOMO;115;0.99;non-synonymous	T;HOMO;51;1.0;non-synonymous	Ortholog(s) have phospholipase A2 activity	role in cardiolipin acyl-chain remodeling and mitochondrial inner membrane localization
Contig005504_C_parapsilosis_CDC317:893034	T	exonic	CPAR2_603800	T1182A	-;-;-;-;-	-;-;-;-;-	C;HETERO;58;0.12;non-synonymous	C;HETERO;31;0.26;non-synonymous	Has domain(s) with predicted ATP binding	ATPase activity	coupled to transmembrane movement of substances activity	role in drug export	transmembrane transport and integral component of membrane localization
Contig005504_C_parapsilosis_CDC317:893052	A	exonic	CPAR2_603800	L1176L	-;-;-;-;-	G;HETERO;33;0.18;synonymous	G;HETERO;68;0.1;synonymous	G;HETERO;32;0.25;synonymous	Has domain(s) with predicted ATP binding	ATPase activity	coupled to transmembrane movement of substances activity	role in drug export	transmembrane transport and integral component of membrane localization
Contig005504_C_parapsilosis_CDC317:893059	C	exonic	CPAR2_603800	K1173K	-;-;-;-;-	T;HETERO;35;0.14;synonymous	-;-;-;-;-	T;HETERO;37;0.22;synonymous	Has domain(s) with predicted ATP binding	ATPase activity	coupled to transmembrane movement of substances activity	role in drug export	transmembrane transport and integral component of membrane localization
Contig005504_C_parapsilosis_CDC317:893085	A	exonic	CPAR2_603800	Y1165H	-;-;-;-;-	G;HETERO;39;0.15;non-synonymous	-;-;-;-;-	G;HETERO;45;0.2;non-synonymous	Has domain(s) with predicted ATP binding	ATPase activity	coupled to transmembrane movement of substances activity	role in drug export	transmembrane transport and integral component of membrane localization
Contig005504_C_parapsilosis_CDC317:895084	A	exonic	CPAR2_603800	N498N	-;-;-;-;-	G;HETERO;85;0.19;synonymous	G;HETERO;131;0.15;synonymous	G;HETERO;64;0.22;synonymous	Has domain(s) with predicted ATP binding	ATPase activity	coupled to transmembrane movement of substances activity	role in drug export	transmembrane transport and integral component of membrane localization
Contig005569_C_parapsilosis_CDC317:12107	T	intergenic	-	-	-;-;-;-;-	C;HOMO;45;1.0;-	C;HOMO;102;1.0;-	C;HOMO;43;1.0;-	-
Contig005569_C_parapsilosis_CDC317:28757	G	exonic	CPAR2_100150	C506Y	A;HOMO;51;1.0;non-synonymous	A;HOMO;61;1.0;non-synonymous	A;HOMO;155;1.0;non-synonymous	-;-;-;-;-	Ortholog(s) have ATP-dependent RNA helicase activity	second spliceosomal transesterification activity and role in generation of catalytic spliceosome for second transesterification step	spliceosomal complex disassembly
Contig005569_C_parapsilosis_CDC317:41945	T	exonic	CPAR2_100240	S159S	-;-;-;-;-	C;HOMO;41;1.0;synonymous	C;HOMO;73;1.0;synonymous	C;HOMO;38;1.0;synonymous	Ortholog(s) have role in apoptotic process	cellular response to oxidative stress	protein import into mitochondrial inner membrane	response to arsenic-containing substance	response to osmotic stress
Contig005569_C_parapsilosis_CDC317:45253	T	exonic	CPAR2_100280	F4L	-;-;-;-;-	-;-;-;-;-	C;HOMO;58;1.0;non-synonymous	-;-;-;-;-	Ortholog(s) have fungal-type vacuole membrane localization
Contig005569_C_parapsilosis_CDC317:45414	T	exonic	CPAR2_100280	L57L	-;-;-;-;-	-;-;-;-;-	A;HOMO;57;1.0;synonymous	-;-;-;-;-	Ortholog(s) have fungal-type vacuole membrane localization
Contig005569_C_parapsilosis_CDC317:47983	T	exonic	CPAR2_100300	N488I	-;-;-;-;-	-;-;-;-;-	A;HOMO;67;1.0;non-synonymous	-;-;-;-;-	Ortholog(s) have carboxylic acid transmembrane transporter activity	role in NAD transport	quinolinic acid transmembrane transport and fungal-type vacuole	mitochondrion	plasma membrane localization
Contig005569_C_parapsilosis_CDC317:51531	C	intergenic	-	-	-;-;-;-;-	-;-;-;-;-	T;HOMO;40;1.0;-	-;-;-;-;-	-
Contig005569_C_parapsilosis_CDC317:53191	A	intergenic	-	-	-;-;-;-;-	-;-;-;-;-	G;HOMO;43;1.0;-	-;-;-;-;-	-
Contig005569_C_parapsilosis_CDC317:59353	A	exonic	CPAR2_100350	D293G	G;HOMO;31;1.0;non-synonymous	-;-;-;-;-	G;HOMO;100;0.96;non-synonymous	-;-;-;-;-	Ortholog of C. albicans SC5314 : C5_02310C_A	C. dubliniensis CD36 : Cd36_52120	Lodderomyces elongisporus NRLL YB-4239 : LELG_04105 and Candida orthopsilosis Co 90-125 : CORT_0F00450
Contig005569_C_parapsilosis_CDC317:72900	A	intergenic	-	-	-;-;-;-;-	-;-;-;-;-	G;HOMO;62;1.0;-	-;-;-;-;-	-
Contig005569_C_parapsilosis_CDC317:77890	CCCCAC	intergenic	-	-	CCCCCC;HETERO;31;0.65;-	CCCCCC;HETERO;38;0.71;-	CCCCCC;HETERO;68;0.65;-	-;-;-;-;-	-
Contig005569_C_parapsilosis_CDC317:98385	A	intergenic	-	-	G;HOMO;42;1.0;-	G;HOMO;51;1.0;-	G;HOMO;91;1.0;-	-;-;-;-;-	-
Contig005569_C_parapsilosis_CDC317:137195	A	exonic	CPAR2_100740	S7P	-;-;-;-;-	-;-;-;-;-	G;HOMO;85;1.0;non-synonymous	-;-;-;-;-	Ortholog(s) have cyclin-dependent protein serine/threonine kinase regulator activity
Contig005569_C_parapsilosis_CDC317:144882	A	exonic	CPAR2_100800	C328S	-;-;-;-;-	T;HOMO;34;1.0;non-synonymous	T;HOMO;112;1.0;non-synonymous	T;HOMO;41;1.0;non-synonymous	Ortholog(s) have role in TOR signaling	positive regulation of phosphoprotein phosphatase activity	regulation of filamentous growth of a population of unicellular organisms in response to chemical stimulus
Contig005569_C_parapsilosis_CDC317:148358	T	exonic	CPAR2_100810	E370E	-;-;-;-;-	C;HOMO;70;1.0;synonymous	C;HOMO;109;1.0;synonymous	C;HOMO;36;1.0;synonymous	Ortholog(s) have glycerophosphocholine phosphodiesterase activity	role in cellular response to drug	glycerophospholipid catabolic process and cytoplasm	ribosome localization
Contig005569_C_parapsilosis_CDC317:159143	T	intergenic	-	-	C;HOMO;46;1.0;-	C;HOMO;37;1.0;-	C;HOMO;154;1.0;-	-;-;-;-;-	-
Contig005569_C_parapsilosis_CDC317:168709	G	exonic	CPAR2_100930	N220N	-;-;-;-;-	-;-;-;-;-	A;HOMO;38;1.0;synonymous	-;-;-;-;-	Ortholog(s) have mitochondrion localization
Contig005569_C_parapsilosis_CDC317:170438	G	exonic	CPAR2_100940	A68A	A;HOMO;35;1.0;synonymous	-;-;-;-;-	A;HOMO;57;1.0;synonymous	A;HOMO;36;1.0;synonymous	Has domain(s) with predicted nucleic acid binding activity
Contig005569_C_parapsilosis_CDC317:171036	G	intergenic	-	-	-;-;-;-;-	A;HOMO;46;1.0;-	A;HOMO;121;1.0;-	-;-;-;-;-	-
Contig005569_C_parapsilosis_CDC317:192644	C	intergenic	-	-	T;HOMO;37;1.0;-	-;-;-;-;-	T;HOMO;70;1.0;-	-;-;-;-;-	-
Contig005569_C_parapsilosis_CDC317:196879	C	intergenic	-	-	-;-;-;-;-	-;-;-;-;-	T;HOMO;52;1.0;-	-;-;-;-;-	-
Contig005569_C_parapsilosis_CDC317:196893	T	intergenic	-	-	-;-;-;-;-	-;-;-;-;-	C;HOMO;59;1.0;-	-;-;-;-;-	-
Contig005569_C_parapsilosis_CDC317:203551	GGGGCTTGTCTGAGTTGGGCTTGTCTGAGTTGGGCTTGTCTGAGTTG	exonic	CPAR2_101080	PRTDSTRTDSTRTDST515PRTDSTRTDSTRTDSI	-;-;-;-;-	-;-;-;-;-	GGGGCTTGTCTGAGTTGGGCTTGTCTGAGTTGGGCTTGTCTGAGTTA;HETERO;87;0.7;non-synonymous	-;-;-;-;-	Ortholog(s) have role in fungal-type cell wall organization
Contig005569_C_parapsilosis_CDC317:210010	G	intergenic	-	-	-;-;-;-;-	A;HOMO;37;1.0;-	A;HOMO;92;0.99;-	-;-;-;-;-	-
Contig005569_C_parapsilosis_CDC317:217766	T	intergenic	-	-	-;-;-;-;-	-;-;-;-;-	C;HOMO;46;1.0;-	-;-;-;-;-	-
Contig005569_C_parapsilosis_CDC317:223667	G	intergenic	-	-	-;-;-;-;-	-;-;-;-;-	A;HOMO;46;0.96;-	-;-;-;-;-	-
Contig005569_C_parapsilosis_CDC317:232638	G	intergenic	-	-	-;-;-;-;-	-;-;-;-;-	C;HOMO;60;1.0;-	-;-;-;-;-	-
Contig005569_C_parapsilosis_CDC317:232710	A	intergenic	-	-	-;-;-;-;-	-;-;-;-;-	G;HOMO;63;1.0;-	-;-;-;-;-	-
Contig005569_C_parapsilosis_CDC317:245176	T	intergenic	-	-	-;-;-;-;-	-;-;-;-;-	C;HOMO;41;1.0;-	-;-;-;-;-	-
Contig005569_C_parapsilosis_CDC317:249291	C	intergenic	-	-	-;-;-;-;-	T;HOMO;38;1.0;-	T;HOMO;71;1.0;-	T;HOMO;39;1.0;-	-
Contig005569_C_parapsilosis_CDC317:265687	GG	intergenic	-	-	-;-;-;-;-	GT;HETERO;32;0.78;-	GT;HETERO;98;0.71;-	-;-;-;-;-	-
Contig005569_C_parapsilosis_CDC317:266318	T	intergenic	-	-	-;-;-;-;-	G;HOMO;44;0.98;-	G;HOMO;117;0.99;-	G;HOMO;41;0.98;-	-
Contig005569_C_parapsilosis_CDC317:274087	T	intergenic	-	-	-;-;-;-;-	-;-;-;-;-	C;HOMO;45;0.98;-	-;-;-;-;-	-
Contig005569_C_parapsilosis_CDC317:274133	A	intergenic	-	-	-;-;-;-;-	T;HOMO;42;1.0;-	T;HOMO;63;1.0;-	-;-;-;-;-	-
Contig005569_C_parapsilosis_CDC317:283213	C	exonic	CPAR2_101400	R153W	-;-;-;-;-	-;-;-;-;-	T;HOMO;59;1.0;non-synonymous	-;-;-;-;-	Ortholog(s) have GTPase activity	guanyl nucleotide binding activity
Contig005569_C_parapsilosis_CDC317:283233	G	exonic	CPAR2_101400	G159G	-;-;-;-;-	-;-;-;-;-	A;HOMO;58;1.0;synonymous	-;-;-;-;-	Ortholog(s) have GTPase activity	guanyl nucleotide binding activity
Contig005569_C_parapsilosis_CDC317:283337	C	exonic	CPAR2_101400	P194L	-;-;-;-;-	T;HOMO;36;1.0;non-synonymous	T;HOMO;72;1.0;non-synonymous	-;-;-;-;-	Ortholog(s) have GTPase activity	guanyl nucleotide binding activity
Contig005569_C_parapsilosis_CDC317:310946	C	intergenic	-	-	-;-;-;-;-	-;-;-;-;-	T;HOMO;74;1.0;-	-;-;-;-;-	-
Contig005569_C_parapsilosis_CDC317:311226	T	intergenic	-	-	C;HOMO;41;1.0;-	-;-;-;-;-	C;HOMO;80;1.0;-	C;HOMO;40;1.0;-	-
Contig005569_C_parapsilosis_CDC317:331472	G	exonic	CPAR2_101580	F273F	-;-;-;-;-	-;-;-;-;-	A;HOMO;87;1.0;synonymous	A;HOMO;34;1.0;synonymous	Ortholog(s) have role in cellular response to drug and mitotic spindle midzone	proteasome regulatory particle	lid subcomplex	proteasome storage granule localization
Contig005569_C_parapsilosis_CDC317:331916	G	exonic	CPAR2_101580	A125A	A;HOMO;57;1.0;synonymous	-;-;-;-;-	A;HOMO;148;0.99;synonymous	A;HOMO;46;1.0;synonymous	Ortholog(s) have role in cellular response to drug and mitotic spindle midzone	proteasome regulatory particle	lid subcomplex	proteasome storage granule localization
Contig005569_C_parapsilosis_CDC317:332456	G	intergenic	-	-	-;-;-;-;-	A;HOMO;35;1.0;-	A;HOMO;40;1.0;-	-;-;-;-;-	-
Contig005569_C_parapsilosis_CDC317:332466	T	intergenic	-	-	-;-;-;-;-	C;HOMO;39;1.0;-	C;HOMO;44;1.0;-	-;-;-;-;-	-
Contig005569_C_parapsilosis_CDC317:336481	T	intergenic	-	-	-;-;-;-;-	-;-;-;-;-	A;HOMO;57;0.98;-	-;-;-;-;-	-
Contig005569_C_parapsilosis_CDC317:336595	A	intergenic	-	-	-;-;-;-;-	-;-;-;-;-	T;HOMO;82;1.0;-	-;-;-;-;-	-
Contig005569_C_parapsilosis_CDC317:336605	C	intergenic	-	-	-;-;-;-;-	-;-;-;-;-	T;HOMO;79;1.0;-	-;-;-;-;-	-
Contig005569_C_parapsilosis_CDC317:336616	G	intergenic	-	-	-;-;-;-;-	-;-;-;-;-	T;HOMO;77;1.0;-	-;-;-;-;-	-
Contig005569_C_parapsilosis_CDC317:336712	G	intergenic	-	-	-;-;-;-;-	-;-;-;-;-	A;HOMO;53;1.0;-	-;-;-;-;-	-
Contig005569_C_parapsilosis_CDC317:336764	T	intergenic	-	-	-;-;-;-;-	-;-;-;-;-	A;HOMO;34;1.0;-	-;-;-;-;-	-
Contig005569_C_parapsilosis_CDC317:337177	G	intergenic	-	-	-;-;-;-;-	-;-;-;-;-	A;HOMO;57;1.0;-	-;-;-;-;-	-
Contig005569_C_parapsilosis_CDC317:337227	A	intergenic	-	-	T;HOMO;39;1.0;-	-;-;-;-;-	T;HOMO;108;1.0;-	-;-;-;-;-	-
Contig005569_C_parapsilosis_CDC317:341788	T	intergenic	-	-	-;-;-;-;-	G;HOMO;37;1.0;-	G;HOMO;103;1.0;-	G;HOMO;34;1.0;-	-
Contig005569_C_parapsilosis_CDC317:341956	G	intergenic	-	-	A;HOMO;37;1.0;-	A;HOMO;31;1.0;-	A;HOMO;110;0.99;-	-;-;-;-;-	-
Contig005569_C_parapsilosis_CDC317:342008	T	intergenic	-	-	-;-;-;-;-	-;-;-;-;-	A;HOMO;79;0.99;-	-;-;-;-;-	-
Contig005569_C_parapsilosis_CDC317:343501	T	intergenic	-	-	-;-;-;-;-	-;-;-;-;-	A;HOMO;32;1.0;-	-;-;-;-;-	-
Contig005569_C_parapsilosis_CDC317:348671	T	intergenic	-	-	-;-;-;-;-	-;-;-;-;-	A;HETERO;31;0.23;-	-;-;-;-;-	-
Contig005569_C_parapsilosis_CDC317:348695	A	intergenic	-	-	G;HETERO;32;0.44;-	-;-;-;-;-	G;HETERO;88;0.39;-	G;HETERO;34;0.44;-	-
Contig005569_C_parapsilosis_CDC317:351602	T	exonic	CPAR2_101640	K122E	C;HETERO;73;0.27;non-synonymous	C;HETERO;83;0.2;non-synonymous	C;HETERO;227;0.15;non-synonymous	-;-;-;-;-	Protein of unknown function
Contig005569_C_parapsilosis_CDC317:351629	T	exonic	CPAR2_101640	N113D	C;HETERO;68;0.21;non-synonymous	C;HETERO;79;0.14;non-synonymous	-;-;-;-;-	-;-;-;-;-	Protein of unknown function
Contig005569_C_parapsilosis_CDC317:351975	G	intergenic	-	-	-;-;-;-;-	-;-;-;-;-	A;HOMO;59;0.98;-	-;-;-;-;-	-
Contig005569_C_parapsilosis_CDC317:352609	G	intergenic	-	-	-;-;-;-;-	-;-;-;-;-	A;HOMO;69;1.0;-	-;-;-;-;-	-
Contig005569_C_parapsilosis_CDC317:352646	T	intergenic	-	-	-;-;-;-;-	-;-;-;-;-	C;HOMO;50;1.0;-	-;-;-;-;-	-
Contig005569_C_parapsilosis_CDC317:352993	G	intergenic	-	-	-;-;-;-;-	-;-;-;-;-	A;HOMO;42;1.0;-	-;-;-;-;-	-
Contig005569_C_parapsilosis_CDC317:355260	A	exonic	CPAR2_101660	F230S	-;-;-;-;-	-;-;-;-;-	G;HETERO;42;0.6;non-synonymous	-;-;-;-;-	Ortholog(s) have ATPase activator activity	RNA binding activity
Contig005569_C_parapsilosis_CDC317:361686	A	intergenic	-	-	G;HOMO;32;1.0;-	-;-;-;-;-	G;HOMO;74;1.0;-	-;-;-;-;-	-
Contig005569_C_parapsilosis_CDC317:363788	C	intergenic	-	-	-;-;-;-;-	-;-;-;-;-	G;HOMO;35;1.0;-	-;-;-;-;-	-
Contig005569_C_parapsilosis_CDC317:363793	A	intergenic	-	-	-;-;-;-;-	-;-;-;-;-	G;HOMO;39;1.0;-	-;-;-;-;-	-
Contig005569_C_parapsilosis_CDC317:363806	A	intergenic	-	-	-;-;-;-;-	-;-;-;-;-	G;HOMO;40;1.0;-	-;-;-;-;-	-
Contig005569_C_parapsilosis_CDC317:363846	C	intergenic	-	-	-;-;-;-;-	-;-;-;-;-	T;HOMO;72;1.0;-	-;-;-;-;-	-
Contig005569_C_parapsilosis_CDC317:363859	T	intergenic	-	-	-;-;-;-;-	-;-;-;-;-	A;HOMO;77;1.0;-	-;-;-;-;-	-
Contig005569_C_parapsilosis_CDC317:363865	C	intergenic	-	-	-;-;-;-;-	-;-;-;-;-	T;HOMO;83;1.0;-	-;-;-;-;-	-
Contig005569_C_parapsilosis_CDC317:363901	G	intergenic	-	-	-;-;-;-;-	T;HOMO;38;1.0;-	T;HOMO;104;1.0;-	T;HOMO;36;1.0;-	-
Contig005569_C_parapsilosis_CDC317:366752	T	intergenic	-	-	-;-;-;-;-	C;HOMO;45;1.0;-	C;HOMO;81;1.0;-	C;HOMO;62;1.0;-	-
Contig005569_C_parapsilosis_CDC317:367147	T	intergenic	-	-	C;HETERO;62;0.21;-	-;-;-;-;-	-;-;-;-;-	-;-;-;-;-	-
Contig005569_C_parapsilosis_CDC317:367152	T	intergenic	-	-	C;HETERO;65;0.22;-	-;-;-;-;-	-;-;-;-;-	-;-;-;-;-	-
Contig005569_C_parapsilosis_CDC317:367999	A	intergenic	-	-	-;-;-;-;-	C;HETERO;104;0.24;-	C;HETERO;219;0.26;-	C;HETERO;105;0.21;-	-
Contig005569_C_parapsilosis_CDC317:386754	GTTTTTTTTTTTTTTTTG	intergenic	-	-	-;-;-;-;-	-;-;-;-;-	TTTTTTTTTTTTTTTTTG;HETERO;44;0.27;-	-;-;-;-;-	-
Contig005569_C_parapsilosis_CDC317:386842	G	intergenic	-	-	-;-;-;-;-	-;-;-;-;-	C;HOMO;54;0.96;-	-;-;-;-;-	-
Contig005569_C_parapsilosis_CDC317:400452	G	exonic	CPAR2_101780	R186R	A;HETERO;35;0.2;synonymous	-;-;-;-;-	A;HETERO;117;0.14;synonymous	A;HETERO;45;0.18;synonymous	Protein of unknown function
Contig005569_C_parapsilosis_CDC317:415418	C	intergenic	-	-	-;-;-;-;-	-;-;-;-;-	A;HOMO;36;0.97;-	-;-;-;-;-	-
Contig005569_C_parapsilosis_CDC317:424415	A	intergenic	-	-	-;-;-;-;-	G;HOMO;34;1.0;-	G;HOMO;89;1.0;-	-;-;-;-;-	-
Contig005569_C_parapsilosis_CDC317:436193	C	exonic	CPAR2_101940	E2327K	T;HETERO;41;0.56;non-synonymous	T;HETERO;41;0.66;non-synonymous	T;HETERO;116;0.41;non-synonymous	-;-;-;-;-	Ortholog(s) have mRNA binding activity
Contig005569_C_parapsilosis_CDC317:447107	C	intergenic	-	-	-;-;-;-;-	T;HETERO;32;0.47;-	T;HETERO;70;0.43;-	T;HETERO;33;0.42;-	-
Contig005569_C_parapsilosis_CDC317:542931	G	exonic	CPAR2_102340	E107K	-;-;-;-;-	A;HOMO;39;1.0;non-synonymous	A;HOMO;85;1.0;non-synonymous	A;HOMO;43;0.98;non-synonymous	Ortholog of Candida orthopsilosis Co 90-125 : CORT_0B03640
Contig005569_C_parapsilosis_CDC317:559013	G	intergenic	-	-	-;-;-;-;-	-;-;-;-;-	A;HOMO;100;1.0;-	-;-;-;-;-	-
Contig005569_C_parapsilosis_CDC317:568520	CTTTTTTTTTTTTTTTTTTTC	intergenic	-	-	-;-;-;-;-	-;-;-;-;-	CTTTTTTTTTTTTTTTTTTTT;HETERO;48;0.23;-	-;-;-;-;-	-
Contig005569_C_parapsilosis_CDC317:596170	G	intergenic	-	-	-;-;-;-;-	-;-;-;-;-	T;HOMO;38;1.0;-	-;-;-;-;-	-
Contig005569_C_parapsilosis_CDC317:610983	G	exonic	CPAR2_102660	T55I	A;HOMO;42;1.0;non-synonymous	A;HOMO;42;1.0;non-synonymous	A;HOMO;106;0.99;non-synonymous	-;-;-;-;-	Ortholog(s) have protein tag activity	role in protein neddylation and SCF ubiquitin ligase complex	cytoplasm localization
Contig005569_C_parapsilosis_CDC317:613676	G	exonic	CPAR2_102680	R464K	-;-;-;-;-	-;-;-;-;-	A;HOMO;48;1.0;non-synonymous	-;-;-;-;-	Ortholog(s) have pre-mRNA branch point binding activity	role in mRNA splicing	via spliceosome and commitment complex	cytosol localization
Contig005569_C_parapsilosis_CDC317:640496	A	intergenic	-	-	-;-;-;-;-	-;-;-;-;-	C;HOMO;32;1.0;-	-;-;-;-;-	-
Contig005569_C_parapsilosis_CDC317:647470	T	intergenic	-	-	-;-;-;-;-	A;HOMO;53;0.98;-	A;HOMO;110;0.92;-	-;-;-;-;-	-
Contig005569_C_parapsilosis_CDC317:665675	A	exonic	CPAR2_102920	N537K	C;HOMO;54;1.0;non-synonymous	C;HOMO;39;1.0;non-synonymous	C;HOMO;146;1.0;non-synonymous	-;-;-;-;-	Ortholog of Candida tenuis NRRL Y-1498 : CANTEDRAFT_127364	Debaryomyces hansenii CBS767 : DEHA2B10076g	Pichia stipitis Pignal : PICST_29713 and Candida orthopsilosis Co 90-125 : CORT_0B04190
Contig005569_C_parapsilosis_CDC317:667833	G	intergenic	-	-	-;-;-;-;-	-;-;-;-;-	A;HOMO;70;0.99;-	-;-;-;-;-	-
Contig005569_C_parapsilosis_CDC317:697881	G	intergenic	-	-	-;-;-;-;-	-;-;-;-;-	C;HOMO;64;1.0;-	-;-;-;-;-	-
Contig005569_C_parapsilosis_CDC317:712482	G	exonic	CPAR2_103160	I39I	-;-;-;-;-	-;-;-;-;-	A;HOMO;33;1.0;synonymous	-;-;-;-;-	Has domain(s) with predicted ATP binding	ATPase activity	coupled to transmembrane movement of substances activity	role in transmembrane transport and integral component of membrane localization
Contig005569_C_parapsilosis_CDC317:732132	C	intergenic	-	-	-;-;-;-;-	-;-;-;-;-	T;HOMO;79;1.0;-	-;-;-;-;-	-
Contig005569_C_parapsilosis_CDC317:813548	G	intergenic	-	-	-;-;-;-;-	-;-;-;-;-	A;HOMO;51;1.0;-	-;-;-;-;-	-
Contig005569_C_parapsilosis_CDC317:823882	C	exonic	CPAR2_103650	H554Y	-;-;-;-;-	-;-;-;-;-	T;HOMO;83;1.0;non-synonymous	-;-;-;-;-	Ortholog of C. albicans SC5314 : C2_07720C_A	Candida tenuis NRRL Y-1498 : CANTEDRAFT_115128	Debaryomyces hansenii CBS767 : DEHA2C08250g and Pichia stipitis Pignal : PICST_48898
Contig005569_C_parapsilosis_CDC317:835577	T	intergenic	-	-	-;-;-;-;-	C;HOMO;41;1.0;-	C;HOMO;98;1.0;-	-;-;-;-;-	-
Contig005569_C_parapsilosis_CDC317:897902	T	intergenic	-	-	-;-;-;-;-	-;-;-;-;-	C;HOMO;55;1.0;-	-;-;-;-;-	-
Contig005569_C_parapsilosis_CDC317:898544	C	intergenic	-	-	-;-;-;-;-	T;HOMO;36;1.0;-	T;HOMO;87;1.0;-	T;HOMO;47;1.0;-	-
Contig005569_C_parapsilosis_CDC317:941709	G	intergenic	-	-	-;-;-;-;-	-;-;-;-;-	C;HOMO;100;0.99;-	-;-;-;-;-	-
Contig005569_C_parapsilosis_CDC317:950294	G	intergenic	-	-	-;-;-;-;-	-;-;-;-;-	A;HOMO;45;1.0;-	-;-;-;-;-	-
Contig005569_C_parapsilosis_CDC317:950621	G	intergenic	-	-	-;-;-;-;-	A;HOMO;33;1.0;-	A;HOMO;64;1.0;-	A;HOMO;41;1.0;-	-
Contig005569_C_parapsilosis_CDC317:964930	A	intergenic	-	-	G;HOMO;37;1.0;-	G;HOMO;38;1.0;-	G;HOMO;111;1.0;-	-;-;-;-;-	-
Contig005569_C_parapsilosis_CDC317:972389	G	intergenic	-	-	-;-;-;-;-	-;-;-;-;-	A;HOMO;33;1.0;-	-;-;-;-;-	-
Contig005569_C_parapsilosis_CDC317:972553	T	intergenic	-	-	C;HOMO;32;1.0;-	-;-;-;-;-	C;HOMO;72;1.0;-	-;-;-;-;-	-
Contig005569_C_parapsilosis_CDC317:982667	T	intergenic	-	-	-;-;-;-;-	-;-;-;-;-	C;HOMO;34;0.97;-	-;-;-;-;-	-
Contig005569_C_parapsilosis_CDC317:988147	T	intergenic	-	-	-;-;-;-;-	-;-;-;-;-	C;HOMO;43;0.98;-	-;-;-;-;-	-
Contig005569_C_parapsilosis_CDC317:993938	C	exonic	CPAR2_104480	E486E	T;HOMO;32;1.0;synonymous	T;HOMO;45;1.0;synonymous	T;HOMO;98;1.0;synonymous	-;-;-;-;-	Ortholog(s) have role in spliceosomal snRNP assembly and U4/U6 x U5 tri-snRNP complex	mitochondrion localization
Contig005569_C_parapsilosis_CDC317:1000485	A	intergenic	-	-	-;-;-;-;-	G;HOMO;48;1.0;-	G;HOMO;108;1.0;-	G;HOMO;48;1.0;-	-
Contig005569_C_parapsilosis_CDC317:1052565	A	exonic	CPAR2_104800	T654A	G;HOMO;32;1.0;non-synonymous	-;-;-;-;-	G;HOMO;107;0.98;non-synonymous	-;-;-;-;-	Ortholog(s) have GTPase activity	ribosome binding activity	role in positive regulation of translation and mitochondrial matrix	mitochondrial ribosome	nucleus localization
Contig005569_C_parapsilosis_CDC317:1073159	G	intergenic	-	-	A;HOMO;43;0.98;-	A;HOMO;31;1.0;-	A;HOMO;109;1.0;-	-;-;-;-;-	-
Contig005569_C_parapsilosis_CDC317:1138003	T	intergenic	-	-	-;-;-;-;-	-;-;-;-;-	C;HOMO;73;1.0;-	C;HOMO;32;1.0;-	-
Contig005569_C_parapsilosis_CDC317:1145733	A	intergenic	-	-	-;-;-;-;-	-;-;-;-;-	G;HOMO;78;1.0;-	-;-;-;-;-	-
Contig005569_C_parapsilosis_CDC317:1177725	G	exonic	CPAR2_105430	G418E	-;-;-;-;-	-;-;-;-;-	A;HOMO;79;1.0;non-synonymous	-;-;-;-;-	Ortholog(s) have homocitrate synthase activity	role in lysine biosynthetic process via aminoadipic acid and nucleus localization
Contig005569_C_parapsilosis_CDC317:1240594	T	exonic	CPAR2_105710	V160V	C;HOMO;55;1.0;synonymous	-;-;-;-;-	C;HOMO;132;1.0;synonymous	C;HOMO;41;1.0;synonymous	Has domain(s) with predicted hydrolase activity
Contig005569_C_parapsilosis_CDC317:1260225	A	exonic	CPAR2_105760	P1073P	T;HOMO;35;1.0;synonymous	-;-;-;-;-	T;HOMO;90;0.99;synonymous	T;HOMO;31;1.0;synonymous	Ortholog(s) have calcium-transporting ATPase activity	potassium-transporting ATPase activity	sodium-exporting ATPase activity	phosphorylative mechanism activity
Contig005569_C_parapsilosis_CDC317:1274565	A	exonic	CPAR2_105860	E115G	-;-;-;-;-	-;-;-;-;-	G;HOMO;89;1.0;non-synonymous	G;HOMO;34;0.97;non-synonymous	Ortholog(s) have guanyl-nucleotide exchange factor activity and role in intracellular protein transport	retrograde transport	endosome to Golgi
Contig005569_C_parapsilosis_CDC317:1283171	T	intergenic	-	-	C;HOMO;33;1.0;-	-;-;-;-;-	C;HOMO;69;1.0;-	C;HOMO;40;1.0;-	-
Contig005569_C_parapsilosis_CDC317:1283176	G	intergenic	-	-	A;HOMO;33;1.0;-	-;-;-;-;-	A;HOMO;70;1.0;-	A;HOMO;39;1.0;-	-
Contig005569_C_parapsilosis_CDC317:1305544	T	intergenic	-	-	-;-;-;-;-	-;-;-;-;-	A;HOMO;60;1.0;-	-;-;-;-;-	-
Contig005569_C_parapsilosis_CDC317:1334001	C	intergenic	-	-	-;-;-;-;-	T;HOMO;32;1.0;-	T;HOMO;89;1.0;-	-;-;-;-;-	-
Contig005569_C_parapsilosis_CDC317:1358714	T	intergenic	-	-	C;HOMO;33;1.0;-	-;-;-;-;-	C;HOMO;92;1.0;-	-;-;-;-;-	-
Contig005569_C_parapsilosis_CDC317:1362786	T	intergenic	-	-	-;-;-;-;-	-;-;-;-;-	A;HOMO;45;1.0;-	-;-;-;-;-	-
Contig005569_C_parapsilosis_CDC317:1372330	T	intergenic	-	-	-;-;-;-;-	-;-;-;-;-	C;HOMO;46;1.0;-	-;-;-;-;-	-
Contig005569_C_parapsilosis_CDC317:1374083	A	exonic	CPAR2_106400	W1370R	G;HOMO;45;1.0;non-synonymous	G;HOMO;55;0.98;non-synonymous	-;-;-;-;-	-;-;-;-;-	Ortholog(s) have 1	3-beta-D-glucan synthase activity and role in ascospore wall assembly	cellular response to drug	fungal-type cell wall (1->3)-beta-D-glucan biosynthetic process	pathogenesis	primary cell septum biogenesis
Contig005569_C_parapsilosis_CDC317:1376082	C	exonic	CPAR2_106400	L703F	-;-;-;-;-	-;-;-;-;-	G;HOMO;139;1.0;non-synonymous	-;-;-;-;-	Ortholog(s) have 1	3-beta-D-glucan synthase activity and role in ascospore wall assembly	cellular response to drug	fungal-type cell wall (1->3)-beta-D-glucan biosynthetic process	pathogenesis	primary cell septum biogenesis
Contig005569_C_parapsilosis_CDC317:1376225	A	exonic	CPAR2_106400	S656P	-;-;-;-;-	G;HETERO;79;0.52;non-synonymous	-;-;-;-;-	-;-;-;-;-	Ortholog(s) have 1	3-beta-D-glucan synthase activity and role in ascospore wall assembly	cellular response to drug	fungal-type cell wall (1->3)-beta-D-glucan biosynthetic process	pathogenesis	primary cell septum biogenesis
Contig005569_C_parapsilosis_CDC317:1387061	G	intergenic	-	-	-;-;-;-;-	A;HOMO;33;1.0;-	A;HOMO;75;1.0;-	-;-;-;-;-	-
Contig005569_C_parapsilosis_CDC317:1406164	T	intergenic	-	-	-;-;-;-;-	-;-;-;-;-	A;HOMO;32;0.97;-	-;-;-;-;-	-
Contig005569_C_parapsilosis_CDC317:1406892	GGAGAGAGAGAGAGAGAGAGAGAGAGAGAGAGAGAGAA	intergenic	-	-	-;-;-;-;-	-;-;-;-;-	AGAGAGAGAGAGAGAGAGAGAGAGAGAGAGAGAGAGAA;HOMO;44;0.23;-	-;-;-;-;-	-
Contig005569_C_parapsilosis_CDC317:1407948	A	intergenic	-	-	-;-;-;-;-	-;-;-;-;-	G;HOMO;88;1.0;-	-;-;-;-;-	-
Contig005569_C_parapsilosis_CDC317:1437647	C	intergenic	-	-	T;HOMO;41;1.0;-	-;-;-;-;-	-;-;-;-;-	-;-;-;-;-	-
Contig005569_C_parapsilosis_CDC317:1440518	C	exonic	CPAR2_106700	G264G	-;-;-;-;-	-;-;-;-;-	T;HOMO;61;1.0;synonymous	-;-;-;-;-	Has domain(s) with predicted amino acid transmembrane transporter activity	role in amino acid transmembrane transport and integral component of membrane localization
Contig005569_C_parapsilosis_CDC317:1440557	T	exonic	CPAR2_106700	D277D	-;-;-;-;-	-;-;-;-;-	C;HOMO;82;0.98;synonymous	-;-;-;-;-	Has domain(s) with predicted amino acid transmembrane transporter activity	role in amino acid transmembrane transport and integral component of membrane localization
Contig005569_C_parapsilosis_CDC317:1441062	A	exonic	CPAR2_106700	I446V	-;-;-;-;-	-;-;-;-;-	G;HOMO;41;1.0;non-synonymous	-;-;-;-;-	Has domain(s) with predicted amino acid transmembrane transporter activity	role in amino acid transmembrane transport and integral component of membrane localization
Contig005569_C_parapsilosis_CDC317:1441070	A	exonic	CPAR2_106700	S448S	-;-;-;-;-	-;-;-;-;-	T;HOMO;41;0.98;synonymous	-;-;-;-;-	Has domain(s) with predicted amino acid transmembrane transporter activity	role in amino acid transmembrane transport and integral component of membrane localization
Contig005569_C_parapsilosis_CDC317:1450184	GAAAAAAAAAAAAAAAAAAAAAAG	intergenic	-	-	-;-;-;-;-	-;-;-;-;-	AAAAAAAAAAAAAAAAAAAAAAAG;HOMO;32;0.69;-	-;-;-;-;-	-
Contig005569_C_parapsilosis_CDC317:1450290	T	exonic	CPAR2_106760	S9P	-;-;-;-;-	C;HOMO;33;1.0;non-synonymous	C;HOMO;47;1.0;non-synonymous	-;-;-;-;-	Ortholog(s) have cystathionine beta-synthase activity	mRNA binding activity
Contig005569_C_parapsilosis_CDC317:1451492	C	exonic	CPAR2_106760	N409K	G;HOMO;37;1.0;non-synonymous	-;-;-;-;-	G;HOMO;72;1.0;non-synonymous	-;-;-;-;-	Ortholog(s) have cystathionine beta-synthase activity	mRNA binding activity
Contig005569_C_parapsilosis_CDC317:1484305	G	intergenic	-	-	-;-;-;-;-	-;-;-;-;-	C;HOMO;71;1.0;-	-;-;-;-;-	-
Contig005569_C_parapsilosis_CDC317:1499368	T	intergenic	-	-	-;-;-;-;-	-;-;-;-;-	A;HETERO;54;0.3;-	-;-;-;-;-	-
Contig005569_C_parapsilosis_CDC317:1505918	A	exonic	CPAR2_107080	E975G	-;-;-;-;-	-;-;-;-;-	G;HOMO;86;0.99;non-synonymous	-;-;-;-;-	Ortholog(s) have phosphatidylinositol deacylase activity
Contig005569_C_parapsilosis_CDC317:1506247	A	intergenic	-	-	-;-;-;-;-	-;-;-;-;-	G;HOMO;33;1.0;-	-;-;-;-;-	-
Contig005569_C_parapsilosis_CDC317:1507338	A	intergenic	-	-	G;HOMO;49;0.98;-	G;HOMO;42;0.98;-	G;HOMO;122;1.0;-	-;-;-;-;-	-
Contig005569_C_parapsilosis_CDC317:1542886	C	exonic	CPAR2_107290	P80S	-;-;-;-;-	-;-;-;-;-	-;-;-;-;-	T;HETERO;78;0.37;non-synonymous	Ortholog(s) have glutathione hydrolase activity	omega peptidase activity	role in glutathione catabolic process and cytoplasm	glutathione hydrolase complex	nuclear periphery localization
Contig005569_C_parapsilosis_CDC317:1556907	G	intergenic	-	-	-;-;-;-;-	-;-;-;-;-	A;HOMO;71;1.0;-	-;-;-;-;-	-
Contig005569_C_parapsilosis_CDC317:1561269	G	intergenic	-	-	A;HOMO;33;1.0;-	-;-;-;-;-	A;HOMO;87;1.0;-	-;-;-;-;-	-
Contig005569_C_parapsilosis_CDC317:1623228	C	exonic	CPAR2_107680	C1432F	-;-;-;-;-	-;-;-;-;-	A;HOMO;35;1.0;non-synonymous	-;-;-;-;-	Ortholog(s) have ubiquitin binding activity and role in cellular response to starvation	positive regulation of conjugation with cellular fusion	regulation of cell growth
Contig005569_C_parapsilosis_CDC317:1676223	A	intergenic	-	-	-;-;-;-;-	-;-;-;-;-	G;HOMO;76;1.0;-	-;-;-;-;-	-
Contig005569_C_parapsilosis_CDC317:1701998	T	exonic	CPAR2_108060	Y572Y	-;-;-;-;-	C;HOMO;35;1.0;synonymous	C;HOMO;77;1.0;synonymous	-;-;-;-;-	Ortholog(s) have gamma-aminobutyric acid transmembrane transporter activity	polyamine transmembrane transporter activity and role in gamma-aminobutyric acid transport	polyamine transport
Contig005569_C_parapsilosis_CDC317:1713088	T	intergenic	-	-	-;-;-;-;-	G;HOMO;37;1.0;-	G;HOMO;90;1.0;-	G;HOMO;50;1.0;-	-
Contig005569_C_parapsilosis_CDC317:1714026	T	exonic	CPAR2_108130	L222P	-;-;-;-;-	C;HOMO;41;1.0;non-synonymous	C;HOMO;71;1.0;non-synonymous	C;HOMO;32;1.0;non-synonymous	Ortholog of Candida orthopsilosis Co 90-125 : CORT_0B09300
Contig005569_C_parapsilosis_CDC317:1717770	A	intergenic	-	-	-;-;-;-;-	-;-;-;-;-	G;HOMO;108;1.0;-	G;HOMO;39;1.0;-	-
Contig005569_C_parapsilosis_CDC317:1721387	A	exonic	CPAR2_108170	L979L	G;HETERO;64;0.19;synonymous	-;-;-;-;-	G;HETERO;158;0.14;synonymous	G;HETERO;59;0.2;synonymous	Protein of unknown function
Contig005569_C_parapsilosis_CDC317:1740642	G	intergenic	-	-	-;-;-;-;-	-;-;-;-;-	A;HOMO;34;0.97;-	-;-;-;-;-	-
Contig005569_C_parapsilosis_CDC317:1747018	G	intergenic	-	-	-;-;-;-;-	-;-;-;-;-	T;HOMO;88;0.99;-	-;-;-;-;-	-
Contig005569_C_parapsilosis_CDC317:1786459	G	intergenic	-	-	-;-;-;-;-	-;-;-;-;-	A;HOMO;70;0.97;-	A;HOMO;33;1.0;-	-
Contig005569_C_parapsilosis_CDC317:1835859	A	intergenic	-	-	-;-;-;-;-	G;HOMO;31;1.0;-	G;HOMO;85;1.0;-	-;-;-;-;-	-
Contig005569_C_parapsilosis_CDC317:1844819	A	intergenic	-	-	C;HOMO;45;1.0;-	C;HOMO;37;1.0;-	C;HOMO;68;1.0;-	-;-;-;-;-	-
Contig005569_C_parapsilosis_CDC317:1911871	A	exonic	CPAR2_109090	F950S	G;HOMO;31;1.0;non-synonymous	G;HOMO;37;1.0;non-synonymous	G;HOMO;88;1.0;non-synonymous	-;-;-;-;-	Ortholog(s) have ribonuclease P activity and role in cytoplasmic translation	mRNA processing	mitochondrion organization	positive regulation of transcription by RNA polymerase II	tRNA 5'-leader removal
Contig005569_C_parapsilosis_CDC317:1911960	G	exonic	CPAR2_109090	N920K	-;-;-;-;-	-;-;-;-;-	C;HOMO;34;0.97;non-synonymous	-;-;-;-;-	Ortholog(s) have ribonuclease P activity and role in cytoplasmic translation	mRNA processing	mitochondrion organization	positive regulation of transcription by RNA polymerase II	tRNA 5'-leader removal
Contig005569_C_parapsilosis_CDC317:1912791	T	exonic	CPAR2_109090	R643R	-;-;-;-;-	-;-;-;-;-	C;HOMO;38;1.0;synonymous	-;-;-;-;-	Ortholog(s) have ribonuclease P activity and role in cytoplasmic translation	mRNA processing	mitochondrion organization	positive regulation of transcription by RNA polymerase II	tRNA 5'-leader removal
Contig005569_C_parapsilosis_CDC317:1924975	G	intergenic	-	-	-;-;-;-;-	-;-;-;-;-	T;HOMO;47;1.0;-	-;-;-;-;-	-
Contig005569_C_parapsilosis_CDC317:1948864	A	intergenic	-	-	G;HOMO;39;1.0;-	-;-;-;-;-	G;HOMO;92;1.0;-	G;HOMO;48;1.0;-	-
Contig005569_C_parapsilosis_CDC317:1961141	A	intergenic	-	-	-;-;-;-;-	-;-;-;-;-	T;HOMO;89;1.0;-	-;-;-;-;-	-
Contig005569_C_parapsilosis_CDC317:1996795	C	exonic	CPAR2_109480	C314Y	-;-;-;-;-	-;-;-;-;-	T;HOMO;67;1.0;non-synonymous	T;HOMO;32;1.0;non-synonymous	Ortholog(s) have structural constituent of ribosome activity and 90S preribosome	cytosolic small ribosomal subunit	extracellular region localization
Contig005569_C_parapsilosis_CDC317:2009528	C	exonic	CPAR2_109540	R403P	-;-;-;-;-	G;HOMO;76;1.0;non-synonymous	G;HOMO;99;1.0;non-synonymous	G;HOMO;46;1.0;non-synonymous	Ortholog(s) have sequence-specific DNA binding	transcriptional activator activity	RNA polymerase II proximal promoter sequence-specific DNA binding activity
Contig005569_C_parapsilosis_CDC317:2041350	G	intergenic	-	-	-;-;-;-;-	-;-;-;-;-	A;HOMO;86;1.0;-	-;-;-;-;-	-
Contig005569_C_parapsilosis_CDC317:2047327	C	intergenic	-	-	-;-;-;-;-	-;-;-;-;-	T;HOMO;45;1.0;-	-;-;-;-;-	-
Contig005569_C_parapsilosis_CDC317:2047337	A	intergenic	-	-	-;-;-;-;-	-;-;-;-;-	T;HOMO;46;1.0;-	-;-;-;-;-	-
Contig005569_C_parapsilosis_CDC317:2076337	C	intergenic	-	-	-;-;-;-;-	-;-;-;-;-	T;HOMO;33;1.0;-	-;-;-;-;-	-
Contig005569_C_parapsilosis_CDC317:2187074	G	intergenic	-	-	-;-;-;-;-	C;HOMO;31;1.0;-	C;HOMO;63;1.0;-	-;-;-;-;-	-
Contig005569_C_parapsilosis_CDC317:2205727	T	intergenic	-	-	-;-;-;-;-	C;HOMO;62;1.0;-	C;HOMO;138;1.0;-	C;HOMO;39;1.0;-	-
Contig005569_C_parapsilosis_CDC317:2213976	AACAGCCAATGCAACAGCCAATGCAACAGCCAATGCCA	exonic	CPAR2_110390	QQPMQQPMQQPMP1011QQPMQQPMQQPMQ	-;-;-;-;-	-;-;-;-;-	AACAGCCAATGCAACAGCCAATGCAACAGCCAATGCAA;HOMO;43;0.51;non-synonymous	-;-;-;-;-	Ortholog(s) have role in adhesion of symbiont to host	cell adhesion	establishment of cell polarity	regulation of transcription	DNA-templated and cellular bud neck	cellular bud tip	mitochondrion	plasma membrane localization
Contig005569_C_parapsilosis_CDC317:2220497	T	exonic	CPAR2_110430	H18Q	-;-;-;-;-	-;-;-;-;-	A;HOMO;33;1.0;non-synonymous	-;-;-;-;-	Has domain(s) with predicted NAD binding	oxidoreductase activity	acting on the CH-OH group of donors	NAD or NADP as acceptor activity and role in oxidation-reduction process
Contig005569_C_parapsilosis_CDC317:2220530	C	exonic	CPAR2_110430	N29N	-;-;-;-;-	-;-;-;-;-	T;HOMO;31;1.0;synonymous	-;-;-;-;-	Has domain(s) with predicted NAD binding	oxidoreductase activity	acting on the CH-OH group of donors	NAD or NADP as acceptor activity and role in oxidation-reduction process
Contig005569_C_parapsilosis_CDC317:2220618	A	exonic	CPAR2_110430	T59S	-;-;-;-;-	-;-;-;-;-	T;HOMO;67;0.99;non-synonymous	T;HOMO;45;1.0;non-synonymous	Has domain(s) with predicted NAD binding	oxidoreductase activity	acting on the CH-OH group of donors	NAD or NADP as acceptor activity and role in oxidation-reduction process
Contig005569_C_parapsilosis_CDC317:2221140	G	exonic	CPAR2_110430	A233S	-;-;-;-;-	-;-;-;-;-	T;HOMO;33;1.0;non-synonymous	-;-;-;-;-	Has domain(s) with predicted NAD binding	oxidoreductase activity	acting on the CH-OH group of donors	NAD or NADP as acceptor activity and role in oxidation-reduction process
Contig005569_C_parapsilosis_CDC317:2221151	T	exonic	CPAR2_110430	D236D	-;-;-;-;-	-;-;-;-;-	C;HOMO;36;1.0;synonymous	-;-;-;-;-	Has domain(s) with predicted NAD binding	oxidoreductase activity	acting on the CH-OH group of donors	NAD or NADP as acceptor activity and role in oxidation-reduction process
Contig005569_C_parapsilosis_CDC317:2221331	C	exonic	CPAR2_110430	V296V	-;-;-;-;-	-;-;-;-;-	T;HOMO;32;1.0;synonymous	-;-;-;-;-	Has domain(s) with predicted NAD binding	oxidoreductase activity	acting on the CH-OH group of donors	NAD or NADP as acceptor activity and role in oxidation-reduction process
Contig005806_C_parapsilosis_CDC317:320	C	intergenic	-	-	-;-;-;-;-	T;HOMO;31;0.84;-	T;HETERO;43;0.74;-	-;-;-;-;-	-
Contig005806_C_parapsilosis_CDC317:368	T	intergenic	-	-	-;-;-;-;-	A;HOMO;40;1.0;-	A;HOMO;60;1.0;-	A;HOMO;31;1.0;-	-
Contig005806_C_parapsilosis_CDC317:10208	T	intergenic	-	-	-;-;-;-;-	-;-;-;-;-	A;HETERO;60;0.5;-	-;-;-;-;-	-
Contig005806_C_parapsilosis_CDC317:13640	G	exonic	CPAR2_300070	A205V	-;-;-;-;-	-;-;-;-;-	A;HOMO;41;1.0;non-synonymous	-;-;-;-;-	Ortholog(s) have ATP-dependent 5'-3' DNA helicase activity	damaged DNA binding activity
Contig005806_C_parapsilosis_CDC317:16549	A	exonic	CPAR2_300100	V689V	-;-;-;-;-	-;-;-;-;-	G;HETERO;77;0.49;synonymous	-;-;-;-;-	Ortholog(s) have GTPase activator activity
Contig005806_C_parapsilosis_CDC317:17603	A	exonic	CPAR2_300100	F338S	-;-;-;-;-	G;HOMO;36;1.0;non-synonymous	G;HOMO;103;1.0;non-synonymous	G;HOMO;44;0.98;non-synonymous	Ortholog(s) have GTPase activator activity
Contig005806_C_parapsilosis_CDC317:22881	G	exonic	CPAR2_300110	P208S	A;HETERO;81;0.21;non-synonymous	-;-;-;-;-	A;HETERO;229;0.2;non-synonymous	-;-;-;-;-	Putative membrane protein	member of the CFEM family
Contig005806_C_parapsilosis_CDC317:22886	A	exonic	CPAR2_300110	V206E	T;HETERO;81;0.22;non-synonymous	T;HETERO;116;0.18;non-synonymous	T;HETERO;233;0.2;non-synonymous	-;-;-;-;-	Putative membrane protein	member of the CFEM family
Contig005806_C_parapsilosis_CDC317:22909	G	exonic	CPAR2_300110	S198S	A;HETERO;97;0.29;synonymous	T;HETERO;142;0.27;synonymous	A;HETERO;275;0.33;synonymous	A;HETERO;114;0.25;synonymous	Putative membrane protein	member of the CFEM family
Contig005806_C_parapsilosis_CDC317:22957	C	exonic	CPAR2_300110	E182E	T;HETERO;76;0.17;synonymous	-;-;-;-;-	T;HETERO;224;0.24;synonymous	T;HETERO;96;0.26;synonymous	Putative membrane protein	member of the CFEM family
Contig005806_C_parapsilosis_CDC317:22965	TAG	exonic	CPAR2_300110	I180V	CAG;HETERO;72;0.17;non-synonymous	-;-;-;-;-	CAG;HETERO;214;0.23;non-synonymous	CAG;HETERO;94;0.23;non-synonymous	Putative membrane protein	member of the CFEM family
Contig005806_C_parapsilosis_CDC317:22987	T	exonic	CPAR2_300110	E172E	C;HETERO;70;0.21;synonymous	-;-;-;-;-	C;HETERO;219;0.18;synonymous	C;HETERO;99;0.13;synonymous	Putative membrane protein	member of the CFEM family
Contig005806_C_parapsilosis_CDC317:22999	T	exonic	CPAR2_300110	S168S	G;HETERO;65;0.2;synonymous	-;-;-;-;-	G;HETERO;209;0.13;synonymous	G;HETERO;94;0.11;synonymous	Putative membrane protein	member of the CFEM family
Contig005806_C_parapsilosis_CDC317:23000	GA	exonic	CPAR2_300110	S168S	GT;HETERO;65;0.2;synonymous	-;-;-;-;-	GT;HETERO;206;0.15;synonymous	GT;HETERO;94;0.1;synonymous	Putative membrane protein	member of the CFEM family
Contig005806_C_parapsilosis_CDC317:29487	A	intergenic	-	-	T;HOMO;38;1.0;-	-;-;-;-;-	T;HOMO;90;1.0;-	T;HOMO;32;1.0;-	-
Contig005806_C_parapsilosis_CDC317:39342	A	intergenic	-	-	G;HOMO;32;1.0;-	G;HOMO;42;1.0;-	G;HOMO;109;1.0;-	-;-;-;-;-	-
Contig005806_C_parapsilosis_CDC317:51188	G	exonic	CPAR2_300250	A453S	-;-;-;-;-	-;-;-;-;-	T;HOMO;68;0.97;non-synonymous	-;-;-;-;-	Ortholog(s) have RNA polymerase II regulatory region sequence-specific DNA binding	transcriptional repressor activity	RNA polymerase II transcription factor binding activity
Contig005806_C_parapsilosis_CDC317:56162	G	exonic	CPAR2_300280	A125T	A;HOMO;33;1.0;non-synonymous	A;HOMO;56;1.0;non-synonymous	A;HOMO;109;1.0;non-synonymous	-;-;-;-;-	Ortholog of C. albicans SC5314 : C7_01010W_A	C. dubliniensis CD36 : Cd36_70940	Debaryomyces hansenii CBS767 : DEHA2F22220g and Pichia stipitis Pignal : PICST_32459
Contig005806_C_parapsilosis_CDC317:74048	T	exonic	CPAR2_300350	V369A	-;-;-;-;-	C;HOMO;35;1.0;non-synonymous	C;HOMO;98;0.99;non-synonymous	-;-;-;-;-	Has domain(s) with predicted ferrous iron binding	oxidoreductase activity and role in cellular aromatic compound metabolic process
Contig005806_C_parapsilosis_CDC317:76830	A	exonic	CPAR2_300380	N261D	-;-;-;-;-	G;HOMO;34;1.0;non-synonymous	G;HOMO;97;0.98;non-synonymous	G;HOMO;37;0.97;non-synonymous	Ortholog(s) have RNA polymerase III activity	role in tRNA transcription by RNA polymerase III and DNA-directed RNA polymerase III complex localization
Contig005806_C_parapsilosis_CDC317:81584	A	intergenic	-	-	-;-;-;-;-	-;-;-;-;-	G;HOMO;89;0.99;-	G;HOMO;32;1.0;-	-
Contig005806_C_parapsilosis_CDC317:84814	A	intergenic	-	-	-;-;-;-;-	-;-;-;-;-	G;HOMO;68;1.0;-	-;-;-;-;-	-
Contig005806_C_parapsilosis_CDC317:88013	G	intergenic	-	-	-;-;-;-;-	A;HOMO;32;1.0;-	A;HOMO;95;1.0;-	-;-;-;-;-	-
Contig005806_C_parapsilosis_CDC317:88225	G	exonic	CPAR2_300460	L58L	-;-;-;-;-	A;HOMO;43;1.0;synonymous	A;HOMO;121;1.0;synonymous	A;HOMO;47;1.0;synonymous	Ortholog(s) have TFIIH-class transcription factor binding	transcription factor activity	TFIIH-class transcription factor recruiting activity
Contig005806_C_parapsilosis_CDC317:108020	G	exonic	CPAR2_300570	G251S	A;HOMO;39;0.97;non-synonymous	-;-;-;-;-	A;HETERO;77;0.79;non-synonymous	A;HETERO;35;0.69;non-synonymous	Ortholog of Candida tenuis NRRL Y-1498 : CANTEDRAFT_112560	Debaryomyces hansenii CBS767 : DEHA2D01430g	Candida orthopsilosis Co 90-125 : CORT_0H00640 and Candida guilliermondii ATCC 6260 : PGUG_04888
Contig005806_C_parapsilosis_CDC317:109034	T	intergenic	-	-	A;HOMO;35;1.0;-	-;-;-;-;-	A;HOMO;122;0.99;-	A;HOMO;36;1.0;-	-
Contig005806_C_parapsilosis_CDC317:118335	G	intergenic	-	-	A;HOMO;43;1.0;-	A;HOMO;36;1.0;-	A;HOMO;123;0.99;-	-;-;-;-;-	-
Contig005806_C_parapsilosis_CDC317:133226	C	exonic	CPAR2_300710	H593N	-;-;-;-;-	A;HETERO;50;0.36;non-synonymous	A;HETERO;122;0.48;non-synonymous	-;-;-;-;-	Ortholog(s) have telomeric DNA binding activity
Contig005806_C_parapsilosis_CDC317:135797	A	exonic	CPAR2_300730	G396G	-;-;-;-;-	-;-;-;-;-	G;HOMO;43;1.0;synonymous	-;-;-;-;-	Ortholog(s) have spermidine transmembrane transporter activity	spermine transmembrane transporter activity
Contig005806_C_parapsilosis_CDC317:142728	T	intergenic	-	-	-;-;-;-;-	C;HOMO;36;0.97;-	C;HOMO;77;1.0;-	C;HOMO;33;0.97;-	-
Contig005806_C_parapsilosis_CDC317:147994	T	exonic	CPAR2_300770	S590R	-;-;-;-;-	G;HOMO;69;1.0;non-synonymous	G;HOMO;127;1.0;non-synonymous	G;HOMO;56;1.0;non-synonymous	Has domain(s) with predicted role in transmembrane transport and integral component of membrane localization
Contig005806_C_parapsilosis_CDC317:156777	C	intergenic	-	-	-;-;-;-;-	-;-;-;-;-	A;HOMO;87;0.99;-	A;HOMO;37;1.0;-	-
Contig005806_C_parapsilosis_CDC317:158668	C	intergenic	-	-	-;-;-;-;-	A;HETERO;32;0.47;-	A;HETERO;88;0.32;-	-;-;-;-;-	-
Contig005806_C_parapsilosis_CDC317:161450	C	intergenic	-	-	T;HOMO;36;1.0;-	T;HOMO;42;0.98;-	T;HOMO;98;1.0;-	-;-;-;-;-	-
Contig005806_C_parapsilosis_CDC317:188970	T	intergenic	-	-	-;-;-;-;-	-;-;-;-;-	C;HOMO;70;1.0;-	-;-;-;-;-	-
Contig005806_C_parapsilosis_CDC317:224286	C	intergenic	-	-	-;-;-;-;-	-;-;-;-;-	T;HOMO;48;1.0;-	-;-;-;-;-	-
Contig005806_C_parapsilosis_CDC317:249874	G	intergenic	-	-	-;-;-;-;-	-;-;-;-;-	A;HOMO;81;0.99;-	A;HOMO;31;1.0;-	-
Contig005806_C_parapsilosis_CDC317:268763	G	intergenic	-	-	-;-;-;-;-	A;HOMO;63;0.98;-	A;HOMO;108;0.99;-	A;HOMO;68;0.99;-	-
Contig005806_C_parapsilosis_CDC317:299472	C	intergenic	-	-	-;-;-;-;-	-;-;-;-;-	G;HOMO;57;1.0;-	-;-;-;-;-	-
Contig005806_C_parapsilosis_CDC317:321481	G	exonic	CPAR2_301400	T529T	A;HOMO;34;1.0;synonymous	A;HOMO;38;1.0;synonymous	A;HOMO;120;1.0;synonymous	-;-;-;-;-	Ortholog(s) have glycogen phosphorylase activity	role in glycogen catabolic process	response to heat and cell surface	cytoplasm	hyphal cell wall localization
Contig005806_C_parapsilosis_CDC317:333074	G	exonic	CPAR2_301440	P200L	A;HETERO;36;0.56;non-synonymous	A;HETERO;38;0.53;non-synonymous	A;HETERO;115;0.5;non-synonymous	-;-;-;-;-	Ortholog of Pichia stipitis Pignal : PICST_60535 and Candida orthopsilosis Co 90-125 : CORT_0H01440
Contig005806_C_parapsilosis_CDC317:340720	A	exonic	CPAR2_301470	E426G	-;-;-;-;-	G;HOMO;52;0.98;non-synonymous	G;HOMO;174;0.99;non-synonymous	G;HOMO;61;1.0;non-synonymous	Has domain(s) with predicted role in transmembrane transport and integral component of membrane localization
Contig005806_C_parapsilosis_CDC317:358622	G	intergenic	-	-	-;-;-;-;-	-;-;-;-;-	A;HOMO;51;0.98;-	-;-;-;-;-	-
Contig005806_C_parapsilosis_CDC317:367985	G	intergenic	-	-	-;-;-;-;-	-;-;-;-;-	A;HOMO;62;1.0;-	-;-;-;-;-	-
Contig005806_C_parapsilosis_CDC317:368004	T	intergenic	-	-	-;-;-;-;-	G;HOMO;32;1.0;-	G;HOMO;70;1.0;-	G;HOMO;31;1.0;-	-
Contig005806_C_parapsilosis_CDC317:379593	C	exonic	CPAR2_301640	V587V	-;-;-;-;-	T;HOMO;51;1.0;synonymous	T;HOMO;130;1.0;synonymous	-;-;-;-;-	Ortholog(s) have role in arginine transport and plasma membrane localization
Contig005806_C_parapsilosis_CDC317:379627	T	exonic	CPAR2_301640	K576R	-;-;-;-;-	C;HOMO;50;1.0;non-synonymous	C;HOMO;131;1.0;non-synonymous	-;-;-;-;-	Ortholog(s) have role in arginine transport and plasma membrane localization
Contig005806_C_parapsilosis_CDC317:379658	T	exonic	CPAR2_301640	T566S	-;-;-;-;-	A;HOMO;51;1.0;non-synonymous	A;HOMO;125;0.99;non-synonymous	-;-;-;-;-	Ortholog(s) have role in arginine transport and plasma membrane localization
Contig005806_C_parapsilosis_CDC317:379729	T	exonic	CPAR2_301640	K542R	-;-;-;-;-	C;HOMO;33;0.97;non-synonymous	C;HOMO;116;1.0;non-synonymous	C;HOMO;39;1.0;non-synonymous	Ortholog(s) have role in arginine transport and plasma membrane localization
Contig005806_C_parapsilosis_CDC317:406061	T	intergenic	-	-	-;-;-;-;-	A;HOMO;33;1.0;-	A;HOMO;56;1.0;-	A;HOMO;31;0.97;-	-
Contig005806_C_parapsilosis_CDC317:406715	C	exonic	CPAR2_301750	L200V	-;-;-;-;-	-;-;-;-;-	G;HOMO;38;1.0;non-synonymous	-;-;-;-;-	Has domain(s) with predicted role in transmembrane transport and integral component of membrane localization
Contig005806_C_parapsilosis_CDC317:429556	A	exonic	CPAR2_301830	F164L	-;-;-;-;-	-;-;-;-;-	G;HETERO;83;0.37;non-synonymous	G;HETERO;36;0.5;non-synonymous	Has domain(s) with predicted N-acetyltransferase activity
Contig005806_C_parapsilosis_CDC317:429590	A	exonic	CPAR2_301830	N152K	-;-;-;-;-	-;-;-;-;-	T;HETERO;87;0.41;non-synonymous	T;HETERO;41;0.49;non-synonymous	Has domain(s) with predicted N-acetyltransferase activity
Contig005806_C_parapsilosis_CDC317:438328	G	intergenic	-	-	A;HETERO;65;0.57;-	A;HETERO;78;0.5;-	-;-;-;-;-	A;HETERO;76;0.49;-	-
Contig005806_C_parapsilosis_CDC317:438544	G	intergenic	-	-	A;HETERO;76;0.57;-	A;HETERO;57;0.37;-	-;-;-;-;-	A;HETERO;54;0.39;-	-
Contig005806_C_parapsilosis_CDC317:438625	T	intergenic	-	-	C;HETERO;71;0.51;-	C;HETERO;37;0.38;-	-;-;-;-;-	C;HETERO;38;0.34;-	-
Contig005806_C_parapsilosis_CDC317:438644	C	intergenic	-	-	T;HETERO;70;0.53;-	T;HETERO;36;0.39;-	-;-;-;-;-	T;HETERO;44;0.34;-	-
Contig005806_C_parapsilosis_CDC317:438705	T	intergenic	-	-	C;HOMO;58;1.0;-	-;-;-;-;-	C;HOMO;116;0.99;-	C;HOMO;39;1.0;-	-
Contig005806_C_parapsilosis_CDC317:438716	G	intergenic	-	-	A;HOMO;59;1.0;-	-;-;-;-;-	A;HOMO;116;0.99;-	A;HOMO;41;1.0;-	-
Contig005806_C_parapsilosis_CDC317:438740	C	intergenic	-	-	T;HETERO;50;0.34;-	-;-;-;-;-	-;-;-;-;-	T;HETERO;36;0.36;-	-
Contig005806_C_parapsilosis_CDC317:444776	A	exonic	CPAR2_301890	R762R	G;HOMO;32;1.0;synonymous	-;-;-;-;-	G;HOMO;141;1.0;synonymous	G;HOMO;31;0.97;synonymous	Protein of unknown function
Contig005806_C_parapsilosis_CDC317:447063	T	exonic	CPAR2_301900	K653E	C;HETERO;62;0.68;non-synonymous	C;HETERO;61;0.49;non-synonymous	-;-;-;-;-	C;HETERO;65;0.35;non-synonymous	Ortholog(s) have histone kinase activity (H2A-S121 specific) activity
Contig005806_C_parapsilosis_CDC317:473249	G	intergenic	-	-	A;HETERO;31;0.58;-	-;-;-;-;-	A;HETERO;98;0.45;-	-;-;-;-;-	-
Contig005806_C_parapsilosis_CDC317:512202	A	intergenic	-	-	-;-;-;-;-	G;HOMO;32;1.0;-	G;HOMO;98;1.0;-	-;-;-;-;-	-
Contig005806_C_parapsilosis_CDC317:512217	T	intergenic	-	-	-;-;-;-;-	C;HOMO;35;1.0;-	C;HOMO;86;1.0;-	-;-;-;-;-	-
Contig005806_C_parapsilosis_CDC317:512269	C	intergenic	-	-	-;-;-;-;-	-;-;-;-;-	G;HOMO;72;1.0;-	-;-;-;-;-	-
Contig005806_C_parapsilosis_CDC317:512495	T	exonic	CPAR2_302130	D29E	-;-;-;-;-	-;-;-;-;-	G;HOMO;49;1.0;non-synonymous	-;-;-;-;-	Protein of unknown function
Contig005806_C_parapsilosis_CDC317:513349	T	exonic	CPAR2_302130	M314T	-;-;-;-;-	-;-;-;-;-	C;HOMO;65;0.89;non-synonymous	-;-;-;-;-	Protein of unknown function
Contig005806_C_parapsilosis_CDC317:513386	C	exonic	CPAR2_302130	N326N	-;-;-;-;-	-;-;-;-;-	T;HOMO;66;0.98;synonymous	T;HOMO;31;1.0;synonymous	Protein of unknown function
Contig005806_C_parapsilosis_CDC317:530850	T	intergenic	-	-	-;-;-;-;-	C;HETERO;49;0.63;-	C;HETERO;118;0.53;-	C;HETERO;53;0.3;-	-
Contig005806_C_parapsilosis_CDC317:549204	G	intergenic	-	-	-;-;-;-;-	A;HOMO;37;0.95;-	A;HOMO;81;1.0;-	-;-;-;-;-	-
Contig005806_C_parapsilosis_CDC317:551576	G	intergenic	-	-	-;-;-;-;-	-;-;-;-;-	T;HOMO;56;1.0;-	-;-;-;-;-	-
Contig005806_C_parapsilosis_CDC317:551611	A	intergenic	-	-	-;-;-;-;-	-;-;-;-;-	T;HOMO;56;1.0;-	-;-;-;-;-	-
Contig005806_C_parapsilosis_CDC317:551624	C	intergenic	-	-	-;-;-;-;-	-;-;-;-;-	A;HOMO;61;1.0;-	-;-;-;-;-	-
Contig005806_C_parapsilosis_CDC317:568354	C	intergenic	-	-	-;-;-;-;-	T;HOMO;36;1.0;-	T;HOMO;52;1.0;-	-;-;-;-;-	-
Contig005806_C_parapsilosis_CDC317:572696	T	intergenic	-	-	-;-;-;-;-	C;HETERO;44;0.68;-	C;HETERO;97;0.53;-	C;HETERO;32;0.69;-	-
Contig005806_C_parapsilosis_CDC317:573382	A	intergenic	-	-	-;-;-;-;-	G;HOMO;70;0.99;-	G;HOMO;167;1.0;-	G;HOMO;49;1.0;-	-
Contig005806_C_parapsilosis_CDC317:577472	C	intergenic	-	-	-;-;-;-;-	-;-;-;-;-	T;HETERO;55;0.11;-	-;-;-;-;-	-
Contig005806_C_parapsilosis_CDC317:580491	G	intergenic	-	-	T;HETERO;41;0.41;-	T;HETERO;43;0.44;-	T;HETERO;98;0.55;-	-;-;-;-;-	-
Contig005806_C_parapsilosis_CDC317:588940	A	intergenic	-	-	-;-;-;-;-	-;-;-;-;-	G;HOMO;60;1.0;-	-;-;-;-;-	-
Contig005806_C_parapsilosis_CDC317:589081	C	intergenic	-	-	-;-;-;-;-	-;-;-;-;-	G;HOMO;45;0.98;-	-;-;-;-;-	-
Contig005806_C_parapsilosis_CDC317:593383	G	exonic	CPAR2_302500	N337N	-;-;-;-;-	-;-;-;-;-	A;HOMO;57;1.0;synonymous	-;-;-;-;-	Ortholog(s) have protein-lysine N-methyltransferase activity	role in peptidyl-lysine monomethylation and nucleus localization
Contig005806_C_parapsilosis_CDC317:596144	G	intergenic	-	-	-;-;-;-;-	C;HOMO;45;1.0;-	C;HOMO;113;1.0;-	C;HOMO;40;1.0;-	-
Contig005806_C_parapsilosis_CDC317:617400	A	intergenic	-	-	-;-;-;-;-	C;HOMO;31;1.0;-	C;HOMO;70;1.0;-	-;-;-;-;-	-
Contig005806_C_parapsilosis_CDC317:620883	C	intergenic	-	-	-;-;-;-;-	-;-;-;-;-	T;HOMO;41;1.0;-	-;-;-;-;-	-
Contig005806_C_parapsilosis_CDC317:621156	A	exonic	CPAR2_302570	D234D	-;-;-;-;-	G;HOMO;32;1.0;synonymous	G;HOMO;136;0.99;synonymous	G;HOMO;33;1.0;synonymous	Ortholog(s) have glucose-6-phosphate 1-epimerase activity and biofilm matrix	cytosol	nucleus localization
Contig005806_C_parapsilosis_CDC317:625953	T	intergenic	-	-	-;-;-;-;-	-;-;-;-;-	C;HOMO;42;1.0;-	-;-;-;-;-	-
Contig005806_C_parapsilosis_CDC317:629167	C	exonic	CPAR2_302590	V158V	-;-;-;-;-	A;HETERO;34;0.82;synonymous	A;HOMO;61;0.93;synonymous	A;HOMO;38;0.92;synonymous	Ortholog of Lodderomyces elongisporus NRLL YB-4239 : LELG_03791	Candida orthopsilosis Co 90-125 : CORT_0E04750 and Spathaspora passalidarum NRRL Y-27907 : SPAPADRAFT_66706
Contig005806_C_parapsilosis_CDC317:629176	T	exonic	CPAR2_302590	V161V	-;-;-;-;-	A;HETERO;32;0.16;synonymous	-;-;-;-;-	A;HETERO;42;0.17;synonymous	Ortholog of Lodderomyces elongisporus NRLL YB-4239 : LELG_03791	Candida orthopsilosis Co 90-125 : CORT_0E04750 and Spathaspora passalidarum NRRL Y-27907 : SPAPADRAFT_66706
Contig005806_C_parapsilosis_CDC317:629210	G	exonic	CPAR2_302590	V173I	A;HETERO;36;0.22;non-synonymous	A;HETERO;50;0.22;non-synonymous	-;-;-;-;-	-;-;-;-;-	Ortholog of Lodderomyces elongisporus NRLL YB-4239 : LELG_03791	Candida orthopsilosis Co 90-125 : CORT_0E04750 and Spathaspora passalidarum NRRL Y-27907 : SPAPADRAFT_66706
Contig005806_C_parapsilosis_CDC317:630460	C	exonic	CPAR2_302590	A589A	-;-;-;-;-	T;HETERO;64;0.22;synonymous	T;HETERO;96;0.14;synonymous	T;HETERO;41;0.34;synonymous	Ortholog of Lodderomyces elongisporus NRLL YB-4239 : LELG_03791	Candida orthopsilosis Co 90-125 : CORT_0E04750 and Spathaspora passalidarum NRRL Y-27907 : SPAPADRAFT_66706
Contig005806_C_parapsilosis_CDC317:642026	T	intergenic	-	-	-;-;-;-;-	C;HOMO;32;1.0;-	C;HOMO;93;1.0;-	C;HOMO;44;1.0;-	-
Contig005806_C_parapsilosis_CDC317:657055	A	exonic	CPAR2_302680	R16R	-;-;-;-;-	C;HOMO;37;1.0;synonymous	C;HOMO;42;1.0;synonymous	C;HOMO;31;1.0;synonymous	Ortholog of C. albicans SC5314 : C5_00160W_A	C. dubliniensis CD36 : Cd36_50190	Candida tenuis NRRL Y-1498 : CANTEDRAFT_109949 and Debaryomyces hansenii CBS767 : DEHA2G00814g
Contig005806_C_parapsilosis_CDC317:661550	A	intergenic	-	-	G;HOMO;40;0.97;-	G;HOMO;46;1.0;-	G;HOMO;88;1.0;-	-;-;-;-;-	-
Contig005806_C_parapsilosis_CDC317:676939	G	exonic	CPAR2_302790	S363L	-;-;-;-;-	A;HETERO;58;0.36;non-synonymous	A;HETERO;147;0.48;non-synonymous	A;HETERO;34;0.56;non-synonymous	Ortholog of Candida orthopsilosis Co 90-125 : CORT_0E04940
Contig005806_C_parapsilosis_CDC317:678783	T	intergenic	-	-	-;-;-;-;-	A;HOMO;35;1.0;-	A;HOMO;75;0.99;-	A;HOMO;31;1.0;-	-
Contig005806_C_parapsilosis_CDC317:687658	G	intergenic	-	-	-;-;-;-;-	-;-;-;-;-	A;HOMO;96;0.99;-	A;HOMO;33;1.0;-	-
Contig005806_C_parapsilosis_CDC317:688027	C	exonic	CPAR2_302850	L123L	-;-;-;-;-	A;HOMO;42;1.0;synonymous	A;HOMO;140;1.0;synonymous	A;HOMO;44;1.0;synonymous	Ortholog(s) have diphthine synthase activity	role in peptidyl-diphthamide biosynthetic process from peptidyl-histidine and cytoplasm localization
Contig005806_C_parapsilosis_CDC317:688090	T	exonic	CPAR2_302850	D144D	-;-;-;-;-	-;-;-;-;-	C;HOMO;122;1.0;synonymous	C;HOMO;36;1.0;synonymous	Ortholog(s) have diphthine synthase activity	role in peptidyl-diphthamide biosynthetic process from peptidyl-histidine and cytoplasm localization
Contig005806_C_parapsilosis_CDC317:705279	T	intergenic	-	-	-;-;-;-;-	-;-;-;-;-	C;HOMO;58;1.0;-	-;-;-;-;-	-
Contig005806_C_parapsilosis_CDC317:710259	T	intergenic	-	-	C;HOMO;33;1.0;-	-;-;-;-;-	C;HOMO;102;1.0;-	C;HOMO;55;1.0;-	-
Contig005806_C_parapsilosis_CDC317:742550	A	exonic	CPAR2_303120	F294V	C;HOMO;32;1.0;non-synonymous	-;-;-;-;-	C;HOMO;59;1.0;non-synonymous	C;HOMO;40;1.0;non-synonymous	Ortholog(s) have cation-transporting ATPase activity	copper ion binding activity and role in cellular iron ion homeostasis	copper ion export	pigment metabolic process involved in developmental pigmentation
Contig005806_C_parapsilosis_CDC317:748837	G	exonic	CPAR2_303150	L245L	-;-;-;-;-	-;-;-;-;-	A;HOMO;41;1.0;synonymous	-;-;-;-;-	Ortholog of C. albicans SC5314 : C5_03000C_A	C. dubliniensis CD36 : Cd36_52760	Candida tenuis NRRL Y-1498 : CANTEDRAFT_133407 and Debaryomyces hansenii CBS767 : DEHA2G08030g
Contig005806_C_parapsilosis_CDC317:786807	C	exonic	CPAR2_303350	S10L	T;HOMO;35;1.0;non-synonymous	T;HOMO;48;0.98;non-synonymous	T;HOMO;100;1.0;non-synonymous	-;-;-;-;-	Ortholog(s) have role in ER to Golgi vesicle-mediated transport and COPII-coated ER to Golgi transport vesicle	integral component of Golgi membrane	integral component of endoplasmic reticulum membrane localization
Contig005806_C_parapsilosis_CDC317:799017	G	exonic	CPAR2_303410	R202H	A;HETERO;57;0.33;non-synonymous	A;HETERO;45;0.51;non-synonymous	A;HETERO;143;0.53;non-synonymous	-;-;-;-;-	Ortholog(s) have role in ascospore formation	cellular response to alkaline pH	cellular response to lithium ion and cellular response to neutral pH	more
Contig005806_C_parapsilosis_CDC317:822338	C	exonic	CPAR2_303520	G902G	-;-;-;-;-	-;-;-;-;-	T;HETERO;69;0.17;synonymous	T;HETERO;35;0.14;synonymous	Ortholog(s) have role in filamentous growth of a population of unicellular organisms in response to biotic stimulus and growth of unicellular organism as a thread of attached cells	more
Contig005806_C_parapsilosis_CDC317:822353	TGGCAGCGGCAGTGGCAGCG	exonic	CPAR2_303520	SGSGSGS907SGSGSGS	-;-;-;-;-	-;-;-;-;-	TGGCAGCGGCAGTGGCAGTG;HETERO;68;0.57;synonymous	TGGCAGCGGCAGTGGCAGTG;HETERO;32;0.72;synonymous	Ortholog(s) have role in filamentous growth of a population of unicellular organisms in response to biotic stimulus and growth of unicellular organism as a thread of attached cells	more
Contig005806_C_parapsilosis_CDC317:848087	G	intergenic	-	-	-;-;-;-;-	T;HOMO;40;1.0;-	T;HOMO;135;0.99;-	T;HOMO;41;1.0;-	-
Contig005806_C_parapsilosis_CDC317:865095	G	exonic	CPAR2_303710	I161I	-;-;-;-;-	A;HETERO;35;0.54;synonymous	A;HETERO;114;0.5;synonymous	A;HETERO;41;0.44;synonymous	Ortholog(s) have 5'-3' exonuclease activity	5'-flap endonuclease activity
Contig005806_C_parapsilosis_CDC317:875893	T	intergenic	-	-	-;-;-;-;-	C;HOMO;40;1.0;-	C;HOMO;90;1.0;-	C;HOMO;35;1.0;-	-
Contig005806_C_parapsilosis_CDC317:883763	G	exonic	CPAR2_303790	G1134G	-;-;-;-;-	-;-;-;-;-	-;-;-;-;-	T;HETERO;50;0.22;synonymous	Ortholog of Candida orthopsilosis Co 90-125 : CORT_0E05950
Contig005806_C_parapsilosis_CDC317:883932	G	exonic	CPAR2_303790	A1078V	-;-;-;-;-	A;HETERO;55;0.16;non-synonymous	A;HETERO;78;0.14;non-synonymous	A;HETERO;48;0.19;non-synonymous	Ortholog of Candida orthopsilosis Co 90-125 : CORT_0E05950
Contig005806_C_parapsilosis_CDC317:884094	A	exonic	CPAR2_303790	V1024A	-;-;-;-;-	G;HETERO;50;0.2;non-synonymous	G;HETERO;84;0.23;non-synonymous	G;HETERO;36;0.22;non-synonymous	Ortholog of Candida orthopsilosis Co 90-125 : CORT_0E05950
Contig005806_C_parapsilosis_CDC317:884960	T	exonic	CPAR2_303790	E735E	-;-;-;-;-	-;-;-;-;-	C;HETERO;43;0.14;synonymous	-;-;-;-;-	Ortholog of Candida orthopsilosis Co 90-125 : CORT_0E05950
Contig005806_C_parapsilosis_CDC317:885023	A	exonic	CPAR2_303790	S714S	-;-;-;-;-	-;-;-;-;-	G;HETERO;36;0.22;synonymous	-;-;-;-;-	Ortholog of Candida orthopsilosis Co 90-125 : CORT_0E05950
Contig005806_C_parapsilosis_CDC317:886004	C	exonic	CPAR2_303790	E387E	-;-;-;-;-	T;HETERO;39;0.23;synonymous	T;HETERO;69;0.12;synonymous	T;HETERO;39;0.23;synonymous	Ortholog of Candida orthopsilosis Co 90-125 : CORT_0E05950
Contig005806_C_parapsilosis_CDC317:886112	T	exonic	CPAR2_303790	E351E	C;HETERO;49;0.2;synonymous	-;-;-;-;-	C;HETERO;120;0.22;synonymous	C;HETERO;71;0.21;synonymous	Ortholog of Candida orthopsilosis Co 90-125 : CORT_0E05950
Contig005806_C_parapsilosis_CDC317:886293	T	exonic	CPAR2_303790	E291A	G;HETERO;58;0.17;non-synonymous	G;HETERO;73;0.21;non-synonymous	G;HETERO;136;0.19;non-synonymous	-;-;-;-;-	Ortholog of Candida orthopsilosis Co 90-125 : CORT_0E05950
Contig005806_C_parapsilosis_CDC317:924902	A	intergenic	-	-	-;-;-;-;-	-;-;-;-;-	T;HOMO;51;0.98;-	-;-;-;-;-	-
Contig005806_C_parapsilosis_CDC317:929112	C	intergenic	-	-	-;-;-;-;-	-;-;-;-;-	T;HOMO;45;1.0;-	-;-;-;-;-	-
Contig005806_C_parapsilosis_CDC317:935527	CCTTTCTTTT	intergenic	-	-	-;-;-;-;-	-;-;-;-;-	CCTTTTTTTT;HETERO;42;0.45;-	-;-;-;-;-	-
Contig005806_C_parapsilosis_CDC317:965191	C	exonic	CPAR2_304020	R1046*	-;-;-;-;-	-;-;-;-;-	T;HOMO;62;1.0;nonsense	T;HOMO;31;1.0;nonsense	Ortholog(s) have ATP-dependent RNA helicase activity	mRNA binding	ribosomal small subunit binding activity
Contig005806_C_parapsilosis_CDC317:1014935	CTTTTTTTTTTTTTTTTC	intergenic	-	-	-;-;-;-;-	CTTTTTTTTTTTTTTTTT;HETERO;41;0.12;-	CTTTTTTTTTTTTTTTTT;HETERO;89;0.09;-	CTTTTTTTTTTTTTTTTT;HETERO;35;0.03;-	-
Contig005806_C_parapsilosis_CDC317:1035616	C	exonic	CPAR2_304370	S24S	T;HOMO;45;1.0;synonymous	T;HOMO;45;1.0;synonymous	T;HOMO;54;1.0;synonymous	-;-;-;-;-	Has domain(s) with predicted ATP binding	ATPase activity	coupled to transmembrane movement of substances activity	role in drug export	transmembrane transport and integral component of membrane localization
Contig005807_C_parapsilosis_CDC317:36838	T	exonic	CPAR2_800160	T305P	-;-;-;-;-	-;-;-;-;-	-;-;-;-;-	G;HETERO;80;0.54;non-synonymous	Ortholog(s) have protein kinase regulator activity
Contig005807_C_parapsilosis_CDC317:47317	G	intergenic	-	-	-;-;-;-;-	A;HOMO;36;1.0;-	A;HOMO;81;1.0;-	-;-;-;-;-	-
Contig005807_C_parapsilosis_CDC317:53656	T	intergenic	-	-	-;-;-;-;-	C;HOMO;43;1.0;-	C;HOMO;89;1.0;-	C;HOMO;32;1.0;-	-
Contig005807_C_parapsilosis_CDC317:109317	T	exonic	CPAR2_800430	E444G	-;-;-;-;-	C;HOMO;40;0.97;non-synonymous	C;HOMO;109;1.0;non-synonymous	C;HOMO;34;1.0;non-synonymous	Ortholog(s) have histone acetyltransferase activity (H3-K56 specific) activity
Contig005807_C_parapsilosis_CDC317:130839	G	exonic	CPAR2_800510	S511S	-;-;-;-;-	A;HOMO;31;1.0;synonymous	A;HOMO;78;1.0;synonymous	A;HOMO;32;1.0;synonymous	Has domain(s) with predicted electron transfer activity	heme binding	iron ion binding	oxidoreductase activity	acting on paired donors and with incorporation or reduction of molecular oxygen	more
Contig005807_C_parapsilosis_CDC317:155579	A	exonic	CPAR2_800590	T736S	T;HOMO;32;1.0;non-synonymous	T;HOMO;42;1.0;non-synonymous	T;HOMO;91;1.0;non-synonymous	-;-;-;-;-	Ortholog(s) have cytoskeletal protein binding activity and role in cell separation after cytokinesis	establishment or maintenance of cell polarity
Contig005807_C_parapsilosis_CDC317:182781	C	exonic	CPAR2_800720	R10R	T;HOMO;33;0.97;synonymous	T;HOMO;31;1.0;synonymous	T;HOMO;120;0.99;synonymous	-;-;-;-;-	Ortholog(s) have proton-dependent oligopeptide secondary active transmembrane transporter activity	tetrapeptide transmembrane transporter activity
Contig005807_C_parapsilosis_CDC317:185589	A	intergenic	-	-	-;-;-;-;-	-;-;-;-;-	G;HOMO;53;1.0;-	-;-;-;-;-	-
Contig005807_C_parapsilosis_CDC317:185594	G	intergenic	-	-	-;-;-;-;-	-;-;-;-;-	T;HOMO;55;1.0;-	-;-;-;-;-	-
Contig005807_C_parapsilosis_CDC317:221319	C	intergenic	-	-	-;-;-;-;-	-;-;-;-;-	T;HOMO;63;1.0;-	-;-;-;-;-	-
Contig005807_C_parapsilosis_CDC317:224324	G	intergenic	-	-	-;-;-;-;-	-;-;-;-;-	A;HOMO;92;1.0;-	-;-;-;-;-	-
Contig005807_C_parapsilosis_CDC317:227071	G	intergenic	-	-	A;HOMO;31;1.0;-	A;HOMO;52;1.0;-	A;HOMO;111;0.99;-	-;-;-;-;-	-
Contig005807_C_parapsilosis_CDC317:237933	C	intergenic	-	-	T;HOMO;32;0.97;-	T;HOMO;40;1.0;-	T;HOMO;102;1.0;-	-;-;-;-;-	-
Contig005807_C_parapsilosis_CDC317:244446	G	intergenic	-	-	-;-;-;-;-	A;HOMO;48;1.0;-	A;HOMO;109;1.0;-	A;HOMO;41;1.0;-	-
Contig005807_C_parapsilosis_CDC317:287599	T	intergenic	-	-	-;-;-;-;-	-;-;-;-;-	C;HOMO;61;1.0;-	-;-;-;-;-	-
Contig005807_C_parapsilosis_CDC317:340136	G	exonic	CPAR2_801470	P1056L	-;-;-;-;-	A;HOMO;46;1.0;non-synonymous	A;HOMO;98;1.0;non-synonymous	A;HOMO;36;1.0;non-synonymous	Ortholog(s) have histidine phosphotransfer kinase activity	osmosensor activity	protein histidine kinase activity
Contig005807_C_parapsilosis_CDC317:368296	C	intergenic	-	-	T;HOMO;34;1.0;-	T;HOMO;32;0.97;-	T;HOMO;41;1.0;-	-;-;-;-;-	-
Contig005807_C_parapsilosis_CDC317:372572	G	exonic	CPAR2_801630	V84F	T;HOMO;48;1.0;non-synonymous	-;-;-;-;-	T;HOMO;95;1.0;non-synonymous	T;HOMO;42;1.0;non-synonymous	Ortholog(s) have Rab guanyl-nucleotide exchange factor activity	phosphatidylinositol-4-phosphate binding activity and role in autophagy	exocytosis	hyphal growth
Contig005807_C_parapsilosis_CDC317:387730	A	intergenic	-	-	T;HETERO;32;0.53;-	T;HETERO;46;0.48;-	T;HETERO;102;0.4;-	-;-;-;-;-	-
Contig005807_C_parapsilosis_CDC317:419167	G	intergenic	-	-	-;-;-;-;-	-;-;-;-;-	T;HOMO;32;1.0;-	-;-;-;-;-	-
Contig005807_C_parapsilosis_CDC317:420496	A	exonic	CPAR2_801810	S1196P	-;-;-;-;-	G;HOMO;48;1.0;non-synonymous	G;HOMO;95;1.0;non-synonymous	-;-;-;-;-	Ortholog(s) have guanyl-nucleotide exchange factor activity	role in Golgi to endosome transport	endocytosis	protein targeting to vacuole and early endosome membrane	extrinsic component of membrane	trans-Golgi network localization
Contig005807_C_parapsilosis_CDC317:427381	A	exonic	CPAR2_801840	D129D	-;-;-;-;-	-;-;-;-;-	G;HOMO;40;1.0;synonymous	-;-;-;-;-	Protein of unknown function
Contig005807_C_parapsilosis_CDC317:428732	A	exonic	CPAR2_801850	I347T	-;-;-;-;-	G;HOMO;63;1.0;non-synonymous	G;HOMO;110;1.0;non-synonymous	G;HOMO;48;1.0;non-synonymous	Ortholog(s) have extracellular region localization
Contig005807_C_parapsilosis_CDC317:433455	G	intergenic	-	-	A;HOMO;40;1.0;-	A;HOMO;42;1.0;-	A;HOMO;118;0.99;-	-;-;-;-;-	-
Contig005807_C_parapsilosis_CDC317:438567	T	exonic	CPAR2_801880	K6R	C;HOMO;39;1.0;non-synonymous	C;HOMO;42;1.0;non-synonymous	C;HOMO;128;1.0;non-synonymous	-;-;-;-;-	Ortholog(s) have RNA binding activity and cell surface	cytosolic large ribosomal subunit	hyphal cell wall	preribosome	large subunit precursor localization
Contig005807_C_parapsilosis_CDC317:444535	G	exonic	CPAR2_801900	S855S	A;HOMO;33;1.0;synonymous	A;HOMO;43;1.0;synonymous	A;HOMO;134;1.0;synonymous	-;-;-;-;-	Ortholog(s) have AT DNA binding	DNA secondary structure binding	cohesin ATPase activity	double-stranded DNA binding	topological DNA entrapment activity and role in double-strand break repair	mitotic cohesin loading
Contig005807_C_parapsilosis_CDC317:444814	A	exonic	CPAR2_801900	R948R	-;-;-;-;-	G;HOMO;31;1.0;synonymous	G;HOMO;120;1.0;synonymous	-;-;-;-;-	Ortholog(s) have AT DNA binding	DNA secondary structure binding	cohesin ATPase activity	double-stranded DNA binding	topological DNA entrapment activity and role in double-strand break repair	mitotic cohesin loading
Contig005807_C_parapsilosis_CDC317:455538	T	exonic	CPAR2_801950	N410S	-;-;-;-;-	-;-;-;-;-	C;HOMO;112;1.0;non-synonymous	-;-;-;-;-	Ortholog(s) have SUMO-specific isopeptidase activity	role in G2/M transition of mitotic cell cycle	protein desumoylation and nuclear envelope	nuclear pore	nucleolus localization
Contig005807_C_parapsilosis_CDC317:456028	G	exonic	CPAR2_801950	R247C	A;HETERO;38;0.5;non-synonymous	-;-;-;-;-	A;HETERO;131;0.47;non-synonymous	A;HETERO;32;0.47;non-synonymous	Ortholog(s) have SUMO-specific isopeptidase activity	role in G2/M transition of mitotic cell cycle	protein desumoylation and nuclear envelope	nuclear pore	nucleolus localization
Contig005807_C_parapsilosis_CDC317:466244	C	intergenic	-	-	T;HOMO;32;1.0;-	-;-;-;-;-	T;HOMO;42;0.98;-	-;-;-;-;-	-
Contig005807_C_parapsilosis_CDC317:466934	G	intergenic	-	-	-;-;-;-;-	-;-;-;-;-	A;HETERO;71;0.62;-	-;-;-;-;-	-
Contig005807_C_parapsilosis_CDC317:495701	G	exonic	CPAR2_802140	A308V	-;-;-;-;-	A;HOMO;44;1.0;non-synonymous	A;HOMO;97;1.0;non-synonymous	A;HOMO;35;1.0;non-synonymous	Ortholog(s) have role in mitochondrial translation and mitochondrial inner membrane	nucleus localization
Contig005807_C_parapsilosis_CDC317:532487	A	exonic	CPAR2_802370	I252N	-;-;-;-;-	-;-;-;-;-	T;HETERO;52;0.44;non-synonymous	-;-;-;-;-	Ortholog(s) have SNAP receptor activity	role in transport and endosome localization
Contig005807_C_parapsilosis_CDC317:592805	G	exonic	CPAR2_802670	P861T	-;-;-;-;-	-;-;-;-;-	T;HETERO;53;0.21;non-synonymous	-;-;-;-;-	Ortholog(s) have ATP-dependent RNA helicase activity
Contig005807_C_parapsilosis_CDC317:592874	G	exonic	CPAR2_802670	P838T	-;-;-;-;-	-;-;-;-;-	T;HETERO;82;0.17;non-synonymous	-;-;-;-;-	Ortholog(s) have ATP-dependent RNA helicase activity
Contig005807_C_parapsilosis_CDC317:604921	T	intergenic	-	-	A;HOMO;32;1.0;-	-;-;-;-;-	A;HOMO;35;1.0;-	-;-;-;-;-	-
Contig005807_C_parapsilosis_CDC317:622638	GAAAAAAAAAAAAAAAAC	intergenic	-	-	-;-;-;-;-	-;-;-;-;-	AAAAAAAAAAAAAAAAAC;HETERO;43;0.12;-	-;-;-;-;-	-
Contig005807_C_parapsilosis_CDC317:626998	T	exonic	CPAR2_802800	V463A	C;HOMO;62;1.0;non-synonymous	-;-;-;-;-	C;HOMO;134;1.0;non-synonymous	C;HOMO;44;1.0;non-synonymous	Ortholog(s) have 5-methyltetrahydropteroyltriglutamate-homocysteine S-methyltransferase activity	methionine synthase activity	zinc ion binding activity
Contig005807_C_parapsilosis_CDC317:649319	T	exonic	CPAR2_802930	D244D	-;-;-;-;-	-;-;-;-;-	C;HOMO;53;1.0;synonymous	-;-;-;-;-	Mitochondrial matrix cochaperone	acts as a nucleotide release factor	role in protein translocation and folding
Contig005807_C_parapsilosis_CDC317:659375	A	intergenic	-	-	-;-;-;-;-	-;-;-;-;-	G;HETERO;63;0.35;-	G;HETERO;39;0.64;-	-
Contig005807_C_parapsilosis_CDC317:668161	G	intergenic	-	-	-;-;-;-;-	-;-;-;-;-	A;HOMO;41;1.0;-	-;-;-;-;-	-
Contig005807_C_parapsilosis_CDC317:668728	C	exonic	CPAR2_803030	L137F	T;HOMO;33;1.0;non-synonymous	-;-;-;-;-	T;HOMO;107;1.0;non-synonymous	T;HOMO;43;1.0;non-synonymous	Protein of unknown function
Contig005807_C_parapsilosis_CDC317:677228	T	exonic	CPAR2_803060	K23Q	-;-;-;-;-	G;HOMO;45;1.0;non-synonymous	G;HOMO;117;1.0;non-synonymous	G;HOMO;37;1.0;non-synonymous	Ortholog(s) have mRNA binding activity
Contig005807_C_parapsilosis_CDC317:682590	T	intergenic	-	-	C;HOMO;51;1.0;-	-;-;-;-;-	C;HOMO;98;1.0;-	C;HOMO;32;0.97;-	-
Contig005807_C_parapsilosis_CDC317:687296	G	intergenic	-	-	-;-;-;-;-	-;-;-;-;-	A;HOMO;88;0.99;-	-;-;-;-;-	-
Contig005807_C_parapsilosis_CDC317:687474	C	intergenic	-	-	-;-;-;-;-	-;-;-;-;-	T;HOMO;81;1.0;-	-;-;-;-;-	-
Contig005807_C_parapsilosis_CDC317:699092	T	exonic	CPAR2_803170	R147R	-;-;-;-;-	C;HOMO;36;1.0;synonymous	C;HOMO;123;1.0;synonymous	C;HOMO;36;1.0;synonymous	Ortholog(s) have ubiquitin-protein transferase activity
Contig005807_C_parapsilosis_CDC317:744800	G	exonic	CPAR2_803350	A1036T	A;HETERO;51;0.55;non-synonymous	A;HETERO;54;0.61;non-synonymous	A;HETERO;172;0.48;non-synonymous	-;-;-;-;-	Ortholog(s) have role in fungal-type cell wall organization	intracellular protein transport	regulation of vacuole organization	response to pH
Contig005807_C_parapsilosis_CDC317:758299	TAAAAAAAAAAAAAAAAAT	intergenic	-	-	-;-;-;-;-	-;-;-;-;-	AAAAAAAAAAAAAAAAAAT;HETERO;35;0.09;-	-;-;-;-;-	-
Contig005807_C_parapsilosis_CDC317:761153	A	exonic	CPAR2_803440	I267T	G;HOMO;37;1.0;non-synonymous	G;HOMO;34;1.0;non-synonymous	G;HOMO;95;1.0;non-synonymous	-;-;-;-;-	Ortholog(s) have role in chromosome segregation	nuclear protein quality control by the ubiquitin-proteasome system	proteasome localization and nucleus localization
Contig005807_C_parapsilosis_CDC317:766095	G	exonic	CPAR2_803460	I85I	A;HETERO;32;0.31;synonymous	-;-;-;-;-	A;HETERO;56;0.45;synonymous	-;-;-;-;-	Ortholog(s) have RNA polymerase II core binding	TFIIH-class transcription factor binding	single-stranded DNA binding activity and role in transcriptional open complex formation at RNA polymerase II promoter
Contig005807_C_parapsilosis_CDC317:777723	C	exonic	CPAR2_803510	T124N	-;-;-;-;-	-;-;-;-;-	A;HOMO;57;1.0;non-synonymous	-;-;-;-;-	Ortholog(s) have inorganic diphosphatase activity	role in aerobic respiration and mitochondrion localization
Contig005807_C_parapsilosis_CDC317:784773	G	exonic	CPAR2_803530	L396F	-;-;-;-;-	T;HOMO;42;1.0;non-synonymous	T;HOMO;120;0.99;non-synonymous	T;HOMO;35;1.0;non-synonymous	Ortholog(s) have mevalonate kinase activity and role in ergosterol biosynthetic process	farnesyl diphosphate biosynthetic process	mevalonate pathway	isopentenyl diphosphate biosynthetic process	mevalonate pathway
Contig005807_C_parapsilosis_CDC317:813694	C	intergenic	-	-	-;-;-;-;-	-;-;-;-;-	T;HOMO;60;1.0;-	-;-;-;-;-	-
Contig005807_C_parapsilosis_CDC317:840542	G	exonic	CPAR2_803790	G861E	A;HETERO;49;0.27;non-synonymous	A;HETERO;49;0.49;non-synonymous	A;HETERO;146;0.41;non-synonymous	-;-;-;-;-	Ortholog(s) have cyclin-dependent protein serine/threonine kinase inhibitor activity
Contig005807_C_parapsilosis_CDC317:848170	T	intergenic	-	-	-;-;-;-;-	C;HOMO;34;1.0;-	C;HOMO;39;1.0;-	-;-;-;-;-	-
Contig005807_C_parapsilosis_CDC317:848525	T	intergenic	-	-	-;-;-;-;-	-;-;-;-;-	A;HOMO;41;1.0;-	-;-;-;-;-	-
Contig005807_C_parapsilosis_CDC317:855475	T	intergenic	-	-	-;-;-;-;-	C;HOMO;47;1.0;-	C;HOMO;74;1.0;-	C;HOMO;46;1.0;-	-
Contig005807_C_parapsilosis_CDC317:858042	C	exonic	CPAR2_803830	A18A	-;-;-;-;-	T;HOMO;32;1.0;synonymous	T;HOMO;68;1.0;synonymous	-;-;-;-;-	Has domain(s) with predicted phosphatidylinositol binding activity and role in cell communication
Contig005807_C_parapsilosis_CDC317:878933	A	intergenic	-	-	-;-;-;-;-	-;-;-;-;-	G;HETERO;70;0.56;-	-;-;-;-;-	-
Contig005807_C_parapsilosis_CDC317:884800	G	intergenic	-	-	-;-;-;-;-	-;-;-;-;-	A;HETERO;43;0.42;-	-;-;-;-;-	-
Contig005807_C_parapsilosis_CDC317:920053	T	exonic	CPAR2_804090	T389P	G;HOMO;52;0.98;non-synonymous	G;HOMO;40;1.0;non-synonymous	G;HOMO;116;0.99;non-synonymous	-;-;-;-;-	Ortholog(s) have aminopeptidase activity	epoxide hydrolase activity	role in cellular lipid metabolic process	protein catabolic process and cytoplasm	nucleus localization
Contig005807_C_parapsilosis_CDC317:938284	G	intergenic	-	-	-;-;-;-;-	A;HOMO;36;1.0;-	A;HOMO;65;1.0;-	-;-;-;-;-	-
Contig005807_C_parapsilosis_CDC317:940745	T	exonic	CPAR2_804220	E604E	-;-;-;-;-	-;-;-;-;-	C;HOMO;46;1.0;synonymous	-;-;-;-;-	Has domain(s) with predicted transmembrane transporter activity	transporter activity	role in oligopeptide transport	transmembrane transport and membrane localization
Contig005807_C_parapsilosis_CDC317:961362	C	intergenic	-	-	-;-;-;-;-	-;-;-;-;-	T;HOMO;44;1.0;-	-;-;-;-;-	-
Contig005807_C_parapsilosis_CDC317:980017	A	exonic	CPAR2_804450	I1557T	G;HOMO;44;1.0;non-synonymous	G;HOMO;35;1.0;non-synonymous	G;HOMO;109;1.0;non-synonymous	-;-;-;-;-	Ortholog(s) have role in histone deacetylation	negative regulation of meiotic nuclear division and Set3 complex localization
Contig005807_C_parapsilosis_CDC317:1000706	G	exonic	CPAR2_804520	S436S	-;-;-;-;-	A;HOMO;41;1.0;synonymous	A;HOMO;91;1.0;synonymous	-;-;-;-;-	Putative oxidoreductase	expression increased in fluconazole and voriconazole resistant strains
Contig005807_C_parapsilosis_CDC317:1003295	T	intergenic	-	-	C;HOMO;38;1.0;-	-;-;-;-;-	C;HOMO;108;0.99;-	C;HOMO;40;0.97;-	-
Contig005807_C_parapsilosis_CDC317:1020277	C	intergenic	-	-	-;-;-;-;-	-;-;-;-;-	T;HETERO;37;0.46;-	-;-;-;-;-	-
Contig005807_C_parapsilosis_CDC317:1034989	T	intergenic	-	-	-;-;-;-;-	-;-;-;-;-	C;HETERO;38;0.63;-	-;-;-;-;-	-
Contig005807_C_parapsilosis_CDC317:1052968	A	exonic	CPAR2_804710	L167L	-;-;-;-;-	-;-;-;-;-	G;HOMO;65;1.0;synonymous	-;-;-;-;-	Ortholog(s) have non-membrane spanning protein tyrosine phosphatase activity	role in protein dephosphorylation and cytoplasm	nucleus localization
Contig005807_C_parapsilosis_CDC317:1058448	C	intergenic	-	-	-;-;-;-;-	-;-;-;-;-	T;HOMO;75;1.0;-	T;HOMO;32;1.0;-	-
Contig005807_C_parapsilosis_CDC317:1058563	T	intergenic	-	-	-;-;-;-;-	-;-;-;-;-	G;HETERO;35;0.51;-	-;-;-;-;-	-
Contig005807_C_parapsilosis_CDC317:1075909	C	exonic	CPAR2_804790	R213Q	T;HOMO;44;1.0;non-synonymous	T;HOMO;64;1.0;non-synonymous	T;HOMO;130;1.0;non-synonymous	-;-;-;-;-	Ortholog(s) have phosphatidylinositol transporter activity
Contig005807_C_parapsilosis_CDC317:1080386	T	intergenic	-	-	-;-;-;-;-	G;HOMO;46;1.0;-	G;HOMO;94;1.0;-	-;-;-;-;-	-
Contig005807_C_parapsilosis_CDC317:1107358	A	intergenic	-	-	G;HOMO;41;1.0;-	G;HOMO;31;1.0;-	G;HOMO;77;1.0;-	-;-;-;-;-	-
Contig005807_C_parapsilosis_CDC317:1107506	C	intergenic	-	-	-;-;-;-;-	-;-;-;-;-	T;HOMO;64;1.0;-	-;-;-;-;-	-
Contig005807_C_parapsilosis_CDC317:1109091	C	exonic	CPAR2_804980	M202I	A;HOMO;40;1.0;non-synonymous	A;HOMO;58;1.0;non-synonymous	A;HOMO;122;1.0;non-synonymous	-;-;-;-;-	Ortholog(s) have ATPase activity	coupled to transmembrane movement of substances activity	role in fatty acid transmembrane transport and integral component of peroxisomal membrane localization
Contig005807_C_parapsilosis_CDC317:1110559	T	intergenic	-	-	-;-;-;-;-	-;-;-;-;-	C;HOMO;74;1.0;-	C;HOMO;31;1.0;-	-
Contig005807_C_parapsilosis_CDC317:1119228	A	intergenic	-	-	-;-;-;-;-	-;-;-;-;-	G;HOMO;43;1.0;-	-;-;-;-;-	-
Contig005807_C_parapsilosis_CDC317:1134353	C	intergenic	-	-	-;-;-;-;-	-;-;-;-;-	T;HOMO;53;0.98;-	-;-;-;-;-	-
Contig005807_C_parapsilosis_CDC317:1135574	GA	exonic	CPAR2_805050	K236K	-;-;-;-;-	AA;HETERO;51;0.49;synonymous	AA;HETERO;99;0.6;synonymous	AA;HETERO;41;0.56;synonymous	Ortholog(s) have RNA polymerase I activity	role in transcription elongation from RNA polymerase I promoter	transcription of nucleolar large rRNA by RNA polymerase I and DNA-directed RNA polymerase I complex localization
Contig005807_C_parapsilosis_CDC317:1135589	A	exonic	CPAR2_805050	E241E	-;-;-;-;-	-;-;-;-;-	G;HETERO;128;0.15;synonymous	G;HETERO;58;0.24;synonymous	Ortholog(s) have RNA polymerase I activity	role in transcription elongation from RNA polymerase I promoter	transcription of nucleolar large rRNA by RNA polymerase I and DNA-directed RNA polymerase I complex localization
Contig005807_C_parapsilosis_CDC317:1157239	G	intergenic	-	-	A;HOMO;36;0.97;-	A;HOMO;33;1.0;-	A;HOMO;100;1.0;-	-;-;-;-;-	-
Contig005807_C_parapsilosis_CDC317:1170547	A	intergenic	-	-	-;-;-;-;-	G;HETERO;31;0.42;-	G;HETERO;61;0.48;-	G;HETERO;42;0.48;-	-
Contig005807_C_parapsilosis_CDC317:1187070	G	exonic	CPAR2_805290	R473I	T;HOMO;33;1.0;non-synonymous	-;-;-;-;-	T;HOMO;84;1.0;non-synonymous	-;-;-;-;-	Dihydrolipoamide acetyltransferase component (E2) of pyruvate dehydrogenase complex	catalyzes the oxidative decarboxylation of pyruvate to acetyl-CoA	present in purified mitochondrial nucleoids
Contig005807_C_parapsilosis_CDC317:1218727	A	intergenic	-	-	-;-;-;-;-	-;-;-;-;-	T;HOMO;85;1.0;-	T;HOMO;35;1.0;-	-
Contig005807_C_parapsilosis_CDC317:1232513	A	intergenic	-	-	T;HOMO;37;1.0;-	T;HOMO;44;1.0;-	T;HOMO;83;0.99;-	-;-;-;-;-	-
Contig005807_C_parapsilosis_CDC317:1233542	T	intergenic	-	-	-;-;-;-;-	-;-;-;-;-	C;HOMO;75;1.0;-	-;-;-;-;-	-
Contig005807_C_parapsilosis_CDC317:1236116	G	exonic	CPAR2_805490	V443V	-;-;-;-;-	-;-;-;-;-	A;HETERO;38;0.42;synonymous	-;-;-;-;-	Protein of unknown function
Contig005807_C_parapsilosis_CDC317:1264395	G	intergenic	-	-	-;-;-;-;-	-;-;-;-;-	A;HETERO;95;0.52;-	A;HETERO;36;0.56;-	-
Contig005807_C_parapsilosis_CDC317:1267944	GAAAAAAAAAAAAAAAAAAAC	intergenic	-	-	-;-;-;-;-	-;-;-;-;-	AAAAAAAAAAAAAAAAAAAAC;HETERO;42;0.24;-	-;-;-;-;-	-
Contig005807_C_parapsilosis_CDC317:1270060	T	exonic	CPAR2_805650	Y424N	-;-;-;-;-	-;-;-;-;-	A;HETERO;157;0.54;non-synonymous	-;-;-;-;-	Ortholog of C. albicans SC5314 : C7_01100C_A	Candida orthopsilosis Co 90-125 : CORT_0H01980	Spathaspora passalidarum NRRL Y-27907 : SPAPADRAFT_143912 and Candida albicans WO-1 : CAWG_05466
Contig005807_C_parapsilosis_CDC317:1296621	G	intergenic	-	-	-;-;-;-;-	A;HETERO;34;0.62;-	A;HETERO;101;0.48;-	A;HETERO;31;0.42;-	-
Contig005807_C_parapsilosis_CDC317:1301328	T	intergenic	-	-	-;-;-;-;-	G;HOMO;34;1.0;-	G;HOMO;103;1.0;-	-;-;-;-;-	-
Contig005807_C_parapsilosis_CDC317:1307892	T	intergenic	-	-	C;HOMO;31;0.97;-	C;HOMO;47;1.0;-	C;HOMO;122;1.0;-	-;-;-;-;-	-
Contig005807_C_parapsilosis_CDC317:1312762	T	exonic	CPAR2_805800	Q71Q	-;-;-;-;-	C;HETERO;93;0.15;synonymous	C;HETERO;164;0.23;synonymous	C;HETERO;71;0.24;synonymous	Ortholog(s) have role in negative regulation of gluconeogenesis	proteasome-mediated ubiquitin-dependent protein catabolic process	protein catabolic process in the vacuole	protein targeting to vacuole
Contig005807_C_parapsilosis_CDC317:1344406	T	intergenic	-	-	-;-;-;-;-	C;HOMO;33;1.0;-	C;HOMO;97;0.99;-	-;-;-;-;-	-
Contig005807_C_parapsilosis_CDC317:1348622	A	intergenic	-	-	-;-;-;-;-	-;-;-;-;-	C;HOMO;56;0.98;-	-;-;-;-;-	-
Contig005807_C_parapsilosis_CDC317:1348705	G	exonic	CPAR2_tV(AAC)1	D20D	-;-;-;-;-	-;-;-;-;-	A;HOMO;53;1.0;synonymous	-;-;-;-;-	tRNA-Val	predicted by tRNAscan-SE	AAC anticodon
Contig005807_C_parapsilosis_CDC317:1452063	C	exonic	CPAR2_806390	Q513E	-;-;-;-;-	-;-;-;-;-	G;HOMO;31;0.87;non-synonymous	-;-;-;-;-	Protein of unknown function
Contig005807_C_parapsilosis_CDC317:1452080	A	exonic	CPAR2_806390	S518S	-;-;-;-;-	-;-;-;-;-	G;HOMO;40;0.9;synonymous	-;-;-;-;-	Protein of unknown function
Contig005807_C_parapsilosis_CDC317:1454540	G	exonic	CPAR2_806390	S1338S	-;-;-;-;-	-;-;-;-;-	A;HETERO;84;0.77;synonymous	A;HETERO;40;0.78;synonymous	Protein of unknown function
Contig005807_C_parapsilosis_CDC317:1461680	CC	exonic	CPAR2_806400	P744L	CT;HETERO;54;0.13;non-synonymous	-;-;-;-;-	CT;HETERO;178;0.16;non-synonymous	-;-;-;-;-	Ortholog of Candida orthopsilosis Co 90-125 : CORT_0C02750
Contig005807_C_parapsilosis_CDC317:1463440	G	exonic	CPAR2_806400	V1330V	-;-;-;-;-	-;-;-;-;-	A;HETERO;301;0.12;synonymous	A;HETERO;133;0.17;synonymous	Ortholog of Candida orthopsilosis Co 90-125 : CORT_0C02750
Contig005807_C_parapsilosis_CDC317:1464832	T	exonic	CPAR2_806400	G1794G	-;-;-;-;-	-;-;-;-;-	A;HETERO;39;0.1;synonymous	-;-;-;-;-	Ortholog of Candida orthopsilosis Co 90-125 : CORT_0C02750
Contig005807_C_parapsilosis_CDC317:1465645	TGAT	exonic	CPAR2_806400	GD2065GD	-;-;-;-;-	-;-;-;-;-	TGAC;HETERO;34;0.59;synonymous	-;-;-;-;-	Ortholog of Candida orthopsilosis Co 90-125 : CORT_0C02750
Contig005807_C_parapsilosis_CDC317:1465649	AAC	exonic	CPAR2_806400	N2067N	-;-;-;-;-	-;-;-;-;-	AAT;HETERO;40;0.2;synonymous	-;-;-;-;-	Ortholog of Candida orthopsilosis Co 90-125 : CORT_0C02750
Contig005807_C_parapsilosis_CDC317:1465666	T	exonic	CPAR2_806400	G2072G	-;-;-;-;-	-;-;-;-;-	A;HETERO;44;0.23;synonymous	-;-;-;-;-	Ortholog of Candida orthopsilosis Co 90-125 : CORT_0C02750
Contig005807_C_parapsilosis_CDC317:1465672	T	exonic	CPAR2_806400	N2074N	-;-;-;-;-	-;-;-;-;-	C;HETERO;45;0.22;synonymous	-;-;-;-;-	Ortholog of Candida orthopsilosis Co 90-125 : CORT_0C02750
Contig005807_C_parapsilosis_CDC317:1465696	T	exonic	CPAR2_806400	G2082G	-;-;-;-;-	-;-;-;-;-	A;HETERO;45;0.29;synonymous	-;-;-;-;-	Ortholog of Candida orthopsilosis Co 90-125 : CORT_0C02750
Contig005807_C_parapsilosis_CDC317:1465702	T	exonic	CPAR2_806400	N2084N	-;-;-;-;-	C;HETERO;31;0.55;synonymous	C;HETERO;66;0.52;synonymous	C;HETERO;32;0.47;synonymous	Ortholog of Candida orthopsilosis Co 90-125 : CORT_0C02750
Contig005807_C_parapsilosis_CDC317:1465964	T	exonic	CPAR2_806400	S2172A	G;HETERO;43;0.21;non-synonymous	G;HETERO;40;0.3;non-synonymous	G;HETERO;88;0.23;non-synonymous	-;-;-;-;-	Ortholog of Candida orthopsilosis Co 90-125 : CORT_0C02750
Contig005807_C_parapsilosis_CDC317:1470324	G	intergenic	-	-	T;HOMO;46;0.96;-	-;-;-;-;-	T;HOMO;85;1.0;-	T;HOMO;48;1.0;-	-
Contig005807_C_parapsilosis_CDC317:1473652	T	exonic	CPAR2_806410	T960T	-;-;-;-;-	-;-;-;-;-	G;HOMO;36;0.94;synonymous	-;-;-;-;-	Ortholog(s) have cell surface	fungal-type cell wall localization
Contig005807_C_parapsilosis_CDC317:1474288	G	exonic	CPAR2_806410	T1172T	-;-;-;-;-	T;HETERO;74;0.22;synonymous	-;-;-;-;-	T;HETERO;67;0.15;synonymous	Ortholog(s) have cell surface	fungal-type cell wall localization
Contig005807_C_parapsilosis_CDC317:1480122	T	exonic	CPAR2_806420	D459D	C;HETERO;36;0.5;synonymous	C;HETERO;33;0.42;synonymous	C;HETERO;82;0.46;synonymous	-;-;-;-;-	Ortholog(s) have role in cell morphogenesis involved in conjugation with cellular fusion and cell surface	fungal-type cell wall	mating projection	plasma membrane localization
Contig005807_C_parapsilosis_CDC317:1480170	G	exonic	CPAR2_806420	T475T	-;-;-;-;-	-;-;-;-;-	A;HETERO;64;0.22;synonymous	-;-;-;-;-	Ortholog(s) have role in cell morphogenesis involved in conjugation with cellular fusion and cell surface	fungal-type cell wall	mating projection	plasma membrane localization
Contig005807_C_parapsilosis_CDC317:1480185	T	exonic	CPAR2_806420	G480G	-;-;-;-;-	-;-;-;-;-	C;HETERO;58;0.14;synonymous	-;-;-;-;-	Ortholog(s) have role in cell morphogenesis involved in conjugation with cellular fusion and cell surface	fungal-type cell wall	mating projection	plasma membrane localization
Contig005807_C_parapsilosis_CDC317:1483977	C	intergenic	-	-	-;-;-;-;-	-;-;-;-;-	T;HOMO;32;1.0;-	-;-;-;-;-	-
Contig005807_C_parapsilosis_CDC317:1493160	A	intergenic	-	-	G;HOMO;31;1.0;-	G;HOMO;35;1.0;-	G;HOMO;57;1.0;-	-;-;-;-;-	-
Contig005807_C_parapsilosis_CDC317:1494340	A	exonic	CPAR2_806490	H184H	-;-;-;-;-	G;HETERO;32;0.16;synonymous	G;HETERO;79;0.29;synonymous	-;-;-;-;-	Ortholog(s) have structural constituent of cell wall activity and role in cellular response to temperature stimulus	fungal-type cell wall organization	intracellular protein transport
Contig005807_C_parapsilosis_CDC317:1494346	G	exonic	CPAR2_806490	I182I	-;-;-;-;-	A;HETERO;32;0.13;synonymous	A;HETERO;74;0.32;synonymous	-;-;-;-;-	Ortholog(s) have structural constituent of cell wall activity and role in cellular response to temperature stimulus	fungal-type cell wall organization	intracellular protein transport
Contig005807_C_parapsilosis_CDC317:1494352	A	exonic	CPAR2_806490	G180G	T;HETERO;46;0.15;synonymous	T;HETERO;33;0.21;synonymous	T;HETERO;72;0.42;synonymous	-;-;-;-;-	Ortholog(s) have structural constituent of cell wall activity and role in cellular response to temperature stimulus	fungal-type cell wall organization	intracellular protein transport
Contig005807_C_parapsilosis_CDC317:1501728	C	intergenic	-	-	T;HOMO;35;1.0;-	T;HOMO;33;1.0;-	T;HOMO;108;1.0;-	-;-;-;-;-	-
Contig005807_C_parapsilosis_CDC317:1503465	G	intergenic	-	-	A;HOMO;43;0.98;-	A;HOMO;31;1.0;-	A;HOMO;103;0.98;-	-;-;-;-;-	-
Contig005807_C_parapsilosis_CDC317:1525724	C	exonic	CPAR2_806620	V296V	-;-;-;-;-	-;-;-;-;-	T;HETERO;45;0.4;synonymous	-;-;-;-;-	Ortholog(s) have formate dehydrogenase (NAD+) activity
Contig005807_C_parapsilosis_CDC317:1526850	G	exonic	CPAR2_806630	T119I	-;-;-;-;-	-;-;-;-;-	A;HOMO;66;0.98;non-synonymous	-;-;-;-;-	Protein of unknown function
Contig005807_C_parapsilosis_CDC317:1526868	T	exonic	CPAR2_806630	Y113C	-;-;-;-;-	-;-;-;-;-	C;HOMO;65;1.0;non-synonymous	C;HOMO;34;1.0;non-synonymous	Protein of unknown function
Contig005807_C_parapsilosis_CDC317:1533112	A	intergenic	-	-	G;HOMO;45;1.0;-	G;HOMO;49;1.0;-	G;HOMO;126;1.0;-	-;-;-;-;-	-
Contig005807_C_parapsilosis_CDC317:1541993	C	intergenic	-	-	-;-;-;-;-	-;-;-;-;-	T;HOMO;58;1.0;-	-;-;-;-;-	-
Contig005807_C_parapsilosis_CDC317:1542976	G	intergenic	-	-	A;HOMO;52;1.0;-	-;-;-;-;-	A;HOMO;133;1.0;-	-;-;-;-;-	-
Contig005807_C_parapsilosis_CDC317:1543248	A	intergenic	-	-	-;-;-;-;-	-;-;-;-;-	G;HOMO;85;1.0;-	-;-;-;-;-	-
Contig005807_C_parapsilosis_CDC317:1559063	A	intergenic	-	-	G;HOMO;40;1.0;-	-;-;-;-;-	G;HOMO;119;1.0;-	G;HOMO;39;1.0;-	-
Contig005807_C_parapsilosis_CDC317:1560643	G	intergenic	-	-	-;-;-;-;-	-;-;-;-;-	C;HOMO;59;1.0;-	-;-;-;-;-	-
Contig005807_C_parapsilosis_CDC317:1582037	T	intergenic	-	-	-;-;-;-;-	-;-;-;-;-	C;HOMO;38;1.0;-	-;-;-;-;-	-
Contig005807_C_parapsilosis_CDC317:1586727	A	intergenic	-	-	G;HOMO;34;1.0;-	G;HOMO;32;1.0;-	G;HOMO;80;0.97;-	-;-;-;-;-	-
Contig005807_C_parapsilosis_CDC317:1609010	G	exonic	CPAR2_806970	G21D	-;-;-;-;-	A;HOMO;42;1.0;non-synonymous	A;HOMO;66;1.0;non-synonymous	-;-;-;-;-	Ortholog(s) have DNA binding	chromatin binding	histone deacetylase activity
Contig005807_C_parapsilosis_CDC317:1626016	C	exonic	CPAR2_807040	G132G	-;-;-;-;-	T;HETERO;46;0.65;synonymous	T;HETERO;59;0.73;synonymous	T;HETERO;45;0.64;synonymous	Ortholog(s) have mitochondrion	ribosome localization
Contig005807_C_parapsilosis_CDC317:1643462	C	exonic	CPAR2_807120	L61L	-;-;-;-;-	-;-;-;-;-	T;HOMO;86;1.0;synonymous	T;HOMO;34;1.0;synonymous	Ortholog of Candida orthopsilosis Co 90-125 : CORT_0G03240
Contig005807_C_parapsilosis_CDC317:1677005	G	intergenic	-	-	-;-;-;-;-	A;HOMO;47;1.0;-	A;HOMO;81;1.0;-	-;-;-;-;-	-
Contig005807_C_parapsilosis_CDC317:1684459	A	intergenic	-	-	-;-;-;-;-	-;-;-;-;-	T;HOMO;71;1.0;-	-;-;-;-;-	-
Contig005807_C_parapsilosis_CDC317:1689007	A	intergenic	-	-	C;HOMO;40;0.97;-	C;HOMO;32;0.97;-	C;HOMO;116;0.93;-	-;-;-;-;-	-
Contig005807_C_parapsilosis_CDC317:1731659	G	intergenic	-	-	-;-;-;-;-	-;-;-;-;-	A;HOMO;62;1.0;-	-;-;-;-;-	-
Contig005807_C_parapsilosis_CDC317:1745371	T	intergenic	-	-	-;-;-;-;-	-;-;-;-;-	C;HOMO;85;1.0;-	-;-;-;-;-	-
Contig005807_C_parapsilosis_CDC317:1763021	C	exonic	CPAR2_807580	S249N	-;-;-;-;-	-;-;-;-;-	T;HOMO;41;1.0;non-synonymous	-;-;-;-;-	Ortholog of C. albicans SC5314 : C3_04690C_A	C. dubliniensis CD36 : Cd36_84650	Candida tenuis NRRL Y-1498 : CANTEDRAFT_125158 and Debaryomyces hansenii CBS767 : DEHA2G13464g
Contig005807_C_parapsilosis_CDC317:1765856	T	intergenic	-	-	-;-;-;-;-	-;-;-;-;-	G;HOMO;33;1.0;-	-;-;-;-;-	-
Contig005807_C_parapsilosis_CDC317:1774802	A	exonic	CPAR2_807630	A60A	-;-;-;-;-	C;HOMO;65;0.98;synonymous	C;HOMO;173;1.0;synonymous	C;HOMO;53;1.0;synonymous	Ortholog(s) have mRNA binding activity
Contig005807_C_parapsilosis_CDC317:1801062	G	exonic	CPAR2_807740	R514R	-;-;-;-;-	-;-;-;-;-	A;HOMO;32;1.0;synonymous	-;-;-;-;-	Has domain(s) with predicted UDP-N-acetylmuramate dehydrogenase activity	flavin adenine dinucleotide binding activity and role in oxidation-reduction process
Contig005807_C_parapsilosis_CDC317:1801100	A	exonic	CPAR2_807740	N527T	-;-;-;-;-	-;-;-;-;-	C;HOMO;39;1.0;non-synonymous	-;-;-;-;-	Has domain(s) with predicted UDP-N-acetylmuramate dehydrogenase activity	flavin adenine dinucleotide binding activity and role in oxidation-reduction process
Contig005807_C_parapsilosis_CDC317:1801861	A	exonic	CPAR2_807750	T44A	-;-;-;-;-	G;HOMO;71;1.0;non-synonymous	G;HOMO;107;1.0;non-synonymous	G;HOMO;52;1.0;non-synonymous	Ortholog of C. albicans SC5314 : C3_07370W_A	C. dubliniensis CD36 : Cd36_87280	Candida tenuis NRRL Y-1498 : CANTEDRAFT_116906 and Debaryomyces hansenii CBS767 : DEHA2F06908g
Contig005807_C_parapsilosis_CDC317:1811954	C	exonic	CPAR2_807820	D200N	T;HOMO;54;1.0;non-synonymous	-;-;-;-;-	T;HOMO;144;0.99;non-synonymous	T;HOMO;56;1.0;non-synonymous	Ortholog(s) have role in cellular response to drug	growth of symbiont in host and positive regulation of cell adhesion involved in single-species biofilm formation	more
Contig005807_C_parapsilosis_CDC317:1821920	C	intergenic	-	-	T;HOMO;32;1.0;-	T;HOMO;41;1.0;-	T;HOMO;72;1.0;-	-;-;-;-;-	-
Contig005807_C_parapsilosis_CDC317:1830255	T	exonic	CPAR2_807900	Y543Y	-;-;-;-;-	-;-;-;-;-	C;HOMO;45;0.98;synonymous	-;-;-;-;-	Has domain(s) with predicted role in transmembrane transport
Contig005807_C_parapsilosis_CDC317:1832943	C	intergenic	-	-	-;-;-;-;-	G;HOMO;40;1.0;-	G;HOMO;94;1.0;-	G;HOMO;37;1.0;-	-
Contig005807_C_parapsilosis_CDC317:1835966	C	intergenic	-	-	-;-;-;-;-	-;-;-;-;-	G;HOMO;36;1.0;-	-;-;-;-;-	-
Contig005807_C_parapsilosis_CDC317:1836153	G	intergenic	-	-	-;-;-;-;-	-;-;-;-;-	C;HOMO;38;1.0;-	-;-;-;-;-	-
Contig005807_C_parapsilosis_CDC317:1879227	T	intergenic	-	-	-;-;-;-;-	-;-;-;-;-	C;HOMO;34;1.0;-	-;-;-;-;-	-
Contig005807_C_parapsilosis_CDC317:1879733	A	exonic	CPAR2_808120	Y733D	-;-;-;-;-	-;-;-;-;-	C;HOMO;78;1.0;non-synonymous	-;-;-;-;-	Ortholog(s) have ferric-chelate reductase activity	role in cellular iron ion homeostasis	siderophore transport and fungal-type vacuole	plasma membrane localization
Contig005807_C_parapsilosis_CDC317:1882948	T	intergenic	-	-	-;-;-;-;-	-;-;-;-;-	C;HOMO;70;0.96;-	-;-;-;-;-	-
Contig005807_C_parapsilosis_CDC317:1925988	G	intergenic	-	-	T;HOMO;38;1.0;-	-;-;-;-;-	T;HOMO;80;1.0;-	T;HOMO;39;1.0;-	-
Contig005807_C_parapsilosis_CDC317:1958320	A	exonic	CPAR2_808470	I477V	G;HOMO;34;1.0;non-synonymous	-;-;-;-;-	G;HOMO;102;1.0;non-synonymous	-;-;-;-;-	Ortholog(s) have chromatin binding activity and role in DNA replication initiation	DNA unwinding involved in DNA replication	double-strand break repair via break-induced replication
Contig005807_C_parapsilosis_CDC317:1970462	A	exonic	CPAR2_808520	T617A	-;-;-;-;-	-;-;-;-;-	G;HOMO;91;1.0;non-synonymous	-;-;-;-;-	Ortholog of C. albicans SC5314 : C3_06740W_A	C. dubliniensis CD36 : Cd36_86710	Candida tenuis NRRL Y-1498 : CANTEDRAFT_113883 and Debaryomyces hansenii CBS767 : DEHA2F04510g
Contig005807_C_parapsilosis_CDC317:1998648	T	intergenic	-	-	-;-;-;-;-	-;-;-;-;-	A;HOMO;41;1.0;-	-;-;-;-;-	-
Contig005807_C_parapsilosis_CDC317:2015523	G	intergenic	-	-	-;-;-;-;-	-;-;-;-;-	T;HOMO;71;1.0;-	-;-;-;-;-	-
Contig005807_C_parapsilosis_CDC317:2047970	C	exonic	CPAR2_808880	A96T	T;HOMO;42;1.0;non-synonymous	T;HOMO;44;1.0;non-synonymous	T;HOMO;104;0.99;non-synonymous	-;-;-;-;-	Ortholog(s) have mRNA binding activity	role in 3'-UTR-mediated mRNA destabilization	mitochondrion organization and P-body	cytoplasmic stress granule	perinuclear region of cytoplasm localization
Contig005807_C_parapsilosis_CDC317:2068526	A	exonic	CPAR2_808980	E31G	-;-;-;-;-	G;HOMO;48;1.0;non-synonymous	G;HOMO;95;0.99;non-synonymous	G;HOMO;43;1.0;non-synonymous	Ortholog(s) have enzyme regulator activity	guanyl-nucleotide exchange factor activity	translation initiation factor activity
Contig005809_C_parapsilosis_CDC317:23537	C	intergenic	-	-	T;HOMO;36;1.0;-	-;-;-;-;-	T;HOMO;138;1.0;-	T;HOMO;35;1.0;-	-
Contig005809_C_parapsilosis_CDC317:23958	T	intergenic	-	-	-;-;-;-;-	-;-;-;-;-	C;HOMO;58;0.98;-	-;-;-;-;-	-
Contig005809_C_parapsilosis_CDC317:23978	C	intergenic	-	-	-;-;-;-;-	-;-;-;-;-	G;HOMO;56;1.0;-	-;-;-;-;-	-
Contig005809_C_parapsilosis_CDC317:42540	C	exonic	CPAR2_200240	E25*	-;-;-;-;-	-;-;-;-;-	-;-;-;-;-	A;HETERO;58;0.36;nonsense	Ortholog(s) have calcium:proton antiporter activity	potassium:proton antiporter activity	sodium:proton antiporter activity and role in hydrogen transport	potassium ion transport	sodium ion transport
Contig005809_C_parapsilosis_CDC317:77683	T	intergenic	-	-	C;HETERO;53;0.11;-	C;HETERO;63;0.14;-	-;-;-;-;-	C;HETERO;60;0.28;-	-
Contig005809_C_parapsilosis_CDC317:80183	C	exonic	CPAR2_200530	M13I	-;-;-;-;-	A;HOMO;40;1.0;non-synonymous	A;HOMO;89;1.0;non-synonymous	-;-;-;-;-	Protein of unknown function
Contig005809_C_parapsilosis_CDC317:102872	G	intergenic	-	-	-;-;-;-;-	-;-;-;-;-	A;HOMO;46;1.0;-	-;-;-;-;-	-
Contig005809_C_parapsilosis_CDC317:111768	A	exonic	CPAR2_200680	S209G	-;-;-;-;-	G;HOMO;50;1.0;non-synonymous	G;HOMO;94;1.0;non-synonymous	G;HOMO;49;0.98;non-synonymous	Ortholog of C. albicans SC5314 : CR_10130W_A	C. dubliniensis CD36 : Cd36_35145	Candida tenuis NRRL Y-1498 : CANTEDRAFT_112340 and Debaryomyces hansenii CBS767 : DEHA2G06028g
Contig005809_C_parapsilosis_CDC317:121779	A	exonic	CPAR2_200750	I80V	-;-;-;-;-	G;HOMO;56;1.0;non-synonymous	G;HOMO;131;0.99;non-synonymous	G;HOMO;39;1.0;non-synonymous	Ortholog(s) have O6-alkylguanine-DNA binding activity and role in DNA dealkylation involved in DNA repair
Contig005809_C_parapsilosis_CDC317:126522	G	exonic	CPAR2_200770	A737V	-;-;-;-;-	A;HOMO;37;1.0;non-synonymous	A;HOMO;98;1.0;non-synonymous	-;-;-;-;-	Ortholog(s) have structural molecule activity and role in cellular protein complex assembly	cellular response to drug	conjugation with cellular fusion	histone acetylation
Contig005809_C_parapsilosis_CDC317:143219	A	intergenic	-	-	-;-;-;-;-	-;-;-;-;-	T;HOMO;73;1.0;-	-;-;-;-;-	-
Contig005809_C_parapsilosis_CDC317:146276	C	exonic	CPAR2_200830	V255V	-;-;-;-;-	-;-;-;-;-	A;HOMO;67;1.0;synonymous	-;-;-;-;-	Has domain(s) with predicted amino acid transmembrane transporter activity	role in amino acid transmembrane transport and membrane localization
Contig005809_C_parapsilosis_CDC317:146287	A	exonic	CPAR2_200830	L252V	-;-;-;-;-	-;-;-;-;-	C;HOMO;58;1.0;non-synonymous	-;-;-;-;-	Has domain(s) with predicted amino acid transmembrane transporter activity	role in amino acid transmembrane transport and membrane localization
Contig005809_C_parapsilosis_CDC317:146315	G	exonic	CPAR2_200830	N242K	-;-;-;-;-	-;-;-;-;-	T;HOMO;51;1.0;non-synonymous	-;-;-;-;-	Has domain(s) with predicted amino acid transmembrane transporter activity	role in amino acid transmembrane transport and membrane localization
Contig005809_C_parapsilosis_CDC317:190093	T	exonic	CPAR2_201010	N120S	-;-;-;-;-	C;HOMO;78;1.0;non-synonymous	C;HOMO;139;1.0;non-synonymous	C;HOMO;50;1.0;non-synonymous	Has domain(s) with predicted role in response to stress
Contig005809_C_parapsilosis_CDC317:211277	C	intergenic	-	-	-;-;-;-;-	-;-;-;-;-	T;HOMO;55;1.0;-	-;-;-;-;-	-
Contig005809_C_parapsilosis_CDC317:213868	C	intergenic	-	-	-;-;-;-;-	-;-;-;-;-	A;HOMO;52;1.0;-	-;-;-;-;-	-
Contig005809_C_parapsilosis_CDC317:237435	G	intergenic	-	-	-;-;-;-;-	C;HOMO;40;1.0;-	C;HOMO;85;1.0;-	-;-;-;-;-	-
Contig005809_C_parapsilosis_CDC317:254570	AA	intergenic	-	-	AG;HETERO;39;0.54;-	-;-;-;-;-	AG;HETERO;91;0.68;-	AG;HETERO;35;0.71;-	-
Contig005809_C_parapsilosis_CDC317:257982	T	intergenic	-	-	-;-;-;-;-	-;-;-;-;-	C;HOMO;43;0.98;-	-;-;-;-;-	-
Contig005809_C_parapsilosis_CDC317:331037	T	exonic	CPAR2_201790	L371M	-;-;-;-;-	A;HOMO;36;1.0;non-synonymous	A;HOMO;87;1.0;non-synonymous	-;-;-;-;-	Ortholog(s) have role in vitamin transport and fungal-type vacuole	plasma membrane localization
Contig005809_C_parapsilosis_CDC317:332502	T	intergenic	-	-	-;-;-;-;-	-;-;-;-;-	C;HOMO;95;1.0;-	-;-;-;-;-	-
Contig005809_C_parapsilosis_CDC317:343757	T	intergenic	-	-	-;-;-;-;-	C;HOMO;42;1.0;-	C;HOMO;95;1.0;-	C;HOMO;42;1.0;-	-
Contig005809_C_parapsilosis_CDC317:367401	A	intergenic	-	-	C;HOMO;37;1.0;-	-;-;-;-;-	C;HOMO;142;1.0;-	-;-;-;-;-	-
Contig005809_C_parapsilosis_CDC317:374529	T	intergenic	-	-	-;-;-;-;-	-;-;-;-;-	G;HOMO;101;1.0;-	-;-;-;-;-	-
Contig005809_C_parapsilosis_CDC317:401026	A	intergenic	-	-	G;HOMO;35;1.0;-	-;-;-;-;-	G;HOMO;52;0.98;-	-;-;-;-;-	-
Contig005809_C_parapsilosis_CDC317:442371	A	intergenic	-	-	-;-;-;-;-	-;-;-;-;-	G;HOMO;50;1.0;-	-;-;-;-;-	-
Contig005809_C_parapsilosis_CDC317:445263	C	exonic	CPAR2_202380	S512*	-;-;-;-;-	A;HETERO;37;0.49;nonsense	A;HETERO;86;0.51;nonsense	A;HETERO;32;0.5;nonsense	Ortholog(s) have Rab guanyl-nucleotide exchange factor activity	phosphatidylinositol-3-phosphate binding	phosphatidylinositol-5-phosphate binding	phosphatidylserine binding activity
Contig005809_C_parapsilosis_CDC317:465366	C	intergenic	-	-	-;-;-;-;-	T;HOMO;37;0.97;-	T;HOMO;87;0.99;-	-;-;-;-;-	-
Contig005809_C_parapsilosis_CDC317:472965	C	intergenic	-	-	-;-;-;-;-	T;HOMO;40;1.0;-	T;HOMO;88;1.0;-	-;-;-;-;-	-
Contig005809_C_parapsilosis_CDC317:481860	C	intergenic	-	-	-;-;-;-;-	-;-;-;-;-	T;HOMO;56;1.0;-	-;-;-;-;-	-
Contig005809_C_parapsilosis_CDC317:483611	T	intergenic	-	-	-;-;-;-;-	C;HOMO;33;1.0;-	C;HOMO;109;1.0;-	C;HOMO;32;1.0;-	-
Contig005809_C_parapsilosis_CDC317:491556	C	exonic	CPAR2_202580	V363L	-;-;-;-;-	-;-;-;-;-	A;HETERO;47;0.51;non-synonymous	-;-;-;-;-	Has domain(s) with predicted role in transmembrane transport and integral component of membrane localization
Contig005809_C_parapsilosis_CDC317:493431	A	intergenic	-	-	-;-;-;-;-	G;HOMO;45;1.0;-	G;HOMO;71;1.0;-	-;-;-;-;-	-
Contig005809_C_parapsilosis_CDC317:494227	CTTTTTTTTTTTTTTTC	intergenic	-	-	-;-;-;-;-	-;-;-;-;-	CTTTTTTTTTTTTTTTT;HETERO;64;0.25;-	-;-;-;-;-	-
Contig005809_C_parapsilosis_CDC317:495700	G	intergenic	-	-	-;-;-;-;-	-;-;-;-;-	A;HOMO;53;1.0;-	-;-;-;-;-	-
Contig005809_C_parapsilosis_CDC317:500378	A	intergenic	-	-	T;HETERO;36;0.58;-	-;-;-;-;-	T;HETERO;113;0.44;-	-;-;-;-;-	-
Contig005809_C_parapsilosis_CDC317:511071	C	exonic	CPAR2_202680	P18S	T;HOMO;36;1.0;non-synonymous	-;-;-;-;-	T;HOMO;69;1.0;non-synonymous	-;-;-;-;-	Ortholog(s) have role in cellular response to biotic stimulus	cellular response to starvation and filamentous growth of a population of unicellular organisms in response to biotic stimulus	more
Contig005809_C_parapsilosis_CDC317:536915	T	intergenic	-	-	-;-;-;-;-	-;-;-;-;-	C;HOMO;53;0.98;-	C;HOMO;33;0.94;-	-
Contig005809_C_parapsilosis_CDC317:541158	C	intergenic	-	-	-;-;-;-;-	-;-;-;-;-	A;HOMO;85;0.99;-	A;HOMO;33;1.0;-	-
Contig005809_C_parapsilosis_CDC317:556636	T	exonic	CPAR2_202860	I200I	C;HETERO;93;0.2;synonymous	C;HETERO;90;0.18;synonymous	C;HETERO;186;0.25;synonymous	-;-;-;-;-	Ortholog of Lodderomyces elongisporus NRLL YB-4239 : LELG_03415 and Candida orthopsilosis Co 90-125 : CORT_0D02940
Contig005809_C_parapsilosis_CDC317:568296	A	exonic	CPAR2_202920	F373S	-;-;-;-;-	G;HOMO;68;0.99;non-synonymous	G;HOMO;127;1.0;non-synonymous	G;HOMO;64;0.98;non-synonymous	Ortholog of C. albicans SC5314 : C1_13430C_A	C. dubliniensis CD36 : Cd36_12460	Debaryomyces hansenii CBS767 : DEHA2C14146g and Pichia stipitis Pignal : PICST_66706
Contig005809_C_parapsilosis_CDC317:573960	G	intergenic	-	-	A;HOMO;35;1.0;-	-;-;-;-;-	A;HOMO;88;1.0;-	A;HOMO;33;1.0;-	-
Contig005809_C_parapsilosis_CDC317:584958	A	intergenic	-	-	-;-;-;-;-	-;-;-;-;-	G;HOMO;49;0.96;-	-;-;-;-;-	-
Contig005809_C_parapsilosis_CDC317:594186	A	exonic	CPAR2_203010	N809D	-;-;-;-;-	-;-;-;-;-	G;HOMO;97;1.0;non-synonymous	G;HOMO;33;1.0;non-synonymous	Ortholog(s) have microtubule motor activity	structural constituent of cytoskeleton activity
Contig005809_C_parapsilosis_CDC317:606667	C	intergenic	-	-	-;-;-;-;-	-;-;-;-;-	T;HOMO;55;1.0;-	-;-;-;-;-	-
Contig005809_C_parapsilosis_CDC317:662246	G	exonic	CPAR2_203320	V16L	-;-;-;-;-	-;-;-;-;-	C;HOMO;56;0.98;non-synonymous	-;-;-;-;-	Ortholog of C. albicans SC5314 : CR_05200C_A	C. dubliniensis CD36 : Cd36_30580	Candida tenuis NRRL Y-1498 : CANTEDRAFT_110518 and Debaryomyces hansenii CBS767 : DEHA2G24266g
Contig005809_C_parapsilosis_CDC317:668263	C	intergenic	-	-	-;-;-;-;-	-;-;-;-;-	T;HOMO;62;1.0;-	-;-;-;-;-	-
Contig005809_C_parapsilosis_CDC317:671171	C	intergenic	-	-	T;HOMO;47;1.0;-	T;HOMO;48;1.0;-	T;HOMO;140;0.99;-	-;-;-;-;-	-
Contig005809_C_parapsilosis_CDC317:704714	T	exonic	CPAR2_203520	M110V	-;-;-;-;-	-;-;-;-;-	C;HOMO;76;0.99;non-synonymous	-;-;-;-;-	Putative phosphogluconate dehydrogenase	binds human plasminogen and high-molecular-mass kininogen at cell surface
Contig005809_C_parapsilosis_CDC317:716070	G	intergenic	-	-	-;-;-;-;-	-;-;-;-;-	T;HOMO;96;0.98;-	-;-;-;-;-	-
Contig005809_C_parapsilosis_CDC317:716381	T	intergenic	-	-	-;-;-;-;-	-;-;-;-;-	C;HOMO;32;1.0;-	-;-;-;-;-	-
Contig005809_C_parapsilosis_CDC317:716417	T	intergenic	-	-	-;-;-;-;-	-;-;-;-;-	A;HOMO;36;1.0;-	-;-;-;-;-	-
Contig005809_C_parapsilosis_CDC317:718655	C	intergenic	-	-	A;HOMO;43;1.0;-	-;-;-;-;-	A;HOMO;142;1.0;-	A;HOMO;39;1.0;-	-
Contig005809_C_parapsilosis_CDC317:719477	T	intergenic	-	-	-;-;-;-;-	-;-;-;-;-	C;HOMO;68;0.99;-	-;-;-;-;-	-
Contig005809_C_parapsilosis_CDC317:719531	G	intergenic	-	-	A;HOMO;31;1.0;-	-;-;-;-;-	A;HOMO;69;1.0;-	-;-;-;-;-	-
Contig005809_C_parapsilosis_CDC317:720045	A	intergenic	-	-	-;-;-;-;-	-;-;-;-;-	G;HOMO;82;0.99;-	-;-;-;-;-	-
Contig005809_C_parapsilosis_CDC317:751107	T	exonic	CPAR2_203690	V17G	-;-;-;-;-	G;HOMO;62;1.0;non-synonymous	G;HOMO;107;1.0;non-synonymous	G;HOMO;38;1.0;non-synonymous	Ortholog(s) have box H/ACA snoRNA binding activity	role in cellular response to drug	snRNA pseudouridine synthesis and box H/ACA snoRNP complex localization
Contig005809_C_parapsilosis_CDC317:753417	C	intergenic	-	-	-;-;-;-;-	-;-;-;-;-	A;HOMO;69;1.0;-	-;-;-;-;-	-
Contig005809_C_parapsilosis_CDC317:758577	A	exonic	CPAR2_203730	T442T	-;-;-;-;-	G;HOMO;39;0.97;synonymous	G;HOMO;58;1.0;synonymous	G;HOMO;34;1.0;synonymous	Ortholog(s) have MAP kinase serine/threonine phosphatase activity	magnesium-dependent protein serine/threonine phosphatase activity
Contig005809_C_parapsilosis_CDC317:774568	A	exonic	CPAR2_203810	H575H	-;-;-;-;-	-;-;-;-;-	G;HOMO;81;1.0;synonymous	G;HOMO;31;1.0;synonymous	Ortholog(s) have protein transporter activity and role in ER to Golgi vesicle-mediated transport	autophagy of peroxisome	macroautophagy	protein localization by the Cvt pathway	retrograde transport	vesicle recycling within Golgi
Contig005809_C_parapsilosis_CDC317:774868	A	exonic	CPAR2_203810	R475R	G;HOMO;46;0.98;synonymous	G;HOMO;46;0.98;synonymous	G;HOMO;172;0.99;synonymous	-;-;-;-;-	Ortholog(s) have protein transporter activity and role in ER to Golgi vesicle-mediated transport	autophagy of peroxisome	macroautophagy	protein localization by the Cvt pathway	retrograde transport	vesicle recycling within Golgi
Contig005809_C_parapsilosis_CDC317:781032	T	intergenic	-	-	C;HOMO;40;1.0;-	C;HOMO;31;1.0;-	C;HOMO;77;1.0;-	-;-;-;-;-	-
Contig005809_C_parapsilosis_CDC317:785896	T	exonic	CPAR2_203870	W473R	A;HOMO;39;0.97;non-synonymous	-;-;-;-;-	A;HOMO;70;1.0;non-synonymous	-;-;-;-;-	Ortholog(s) have amine transmembrane transporter activity	role in amine transport	ascospore wall assembly	plasma membrane acetate transport and cell periphery	prospore membrane localization
Contig005809_C_parapsilosis_CDC317:798974	C	exonic	CPAR2_203940	S235L	-;-;-;-;-	-;-;-;-;-	T;HOMO;88;1.0;non-synonymous	-;-;-;-;-	Ortholog of Pichia stipitis Pignal : PICST_68464 and Candida orthopsilosis Co 90-125 : CORT_0D04050
Contig005809_C_parapsilosis_CDC317:807107	A	exonic	CPAR2_203990	P141P	-;-;-;-;-	T;HOMO;49;1.0;synonymous	T;HOMO;119;1.0;synonymous	T;HOMO;39;1.0;synonymous	Ortholog(s) have transcriptional activator activity	RNA polymerase II proximal promoter sequence-specific DNA binding activity
Contig005809_C_parapsilosis_CDC317:807480	A	exonic	CPAR2_203990	N266D	G;HOMO;32;1.0;non-synonymous	G;HOMO;45;1.0;non-synonymous	G;HOMO;111;0.99;non-synonymous	-;-;-;-;-	Ortholog(s) have transcriptional activator activity	RNA polymerase II proximal promoter sequence-specific DNA binding activity
Contig005809_C_parapsilosis_CDC317:810896	G	exonic	CPAR2_204000	V405I	-;-;-;-;-	-;-;-;-;-	A;HOMO;37;1.0;non-synonymous	-;-;-;-;-	Has domain(s) with predicted myosin binding activity
Contig005809_C_parapsilosis_CDC317:811303	A	exonic	CPAR2_204000	I540M	-;-;-;-;-	-;-;-;-;-	G;HOMO;79;1.0;non-synonymous	-;-;-;-;-	Has domain(s) with predicted myosin binding activity
Contig005809_C_parapsilosis_CDC317:811396	A	exonic	CPAR2_204000	S571S	G;HOMO;36;1.0;synonymous	-;-;-;-;-	G;HOMO;88;0.99;synonymous	-;-;-;-;-	Has domain(s) with predicted myosin binding activity
Contig005809_C_parapsilosis_CDC317:811472	C	exonic	CPAR2_204000	L597L	T;HOMO;48;0.98;synonymous	-;-;-;-;-	T;HOMO;111;0.99;synonymous	T;HOMO;31;1.0;synonymous	Has domain(s) with predicted myosin binding activity
Contig005809_C_parapsilosis_CDC317:812578	A	exonic	CPAR2_204000	S965S	-;-;-;-;-	-;-;-;-;-	G;HOMO;40;1.0;synonymous	-;-;-;-;-	Has domain(s) with predicted myosin binding activity
Contig005809_C_parapsilosis_CDC317:812747	T	intergenic	-	-	-;-;-;-;-	-;-;-;-;-	C;HOMO;48;1.0;-	-;-;-;-;-	-
Contig005809_C_parapsilosis_CDC317:814071	G	exonic	CPAR2_204010	T937T	A;HOMO;36;1.0;synonymous	A;HOMO;69;1.0;synonymous	A;HOMO;89;0.97;synonymous	-;-;-;-;-	Ortholog(s) have ATP-dependent 3'-5' DNA helicase activity	ATPase activity
Contig005809_C_parapsilosis_CDC317:814401	A	exonic	CPAR2_204010	P827P	T;HOMO;35;1.0;synonymous	-;-;-;-;-	T;HOMO;37;1.0;synonymous	-;-;-;-;-	Ortholog(s) have ATP-dependent 3'-5' DNA helicase activity	ATPase activity
Contig005809_C_parapsilosis_CDC317:814437	C	exonic	CPAR2_204010	E815E	T;HOMO;38;1.0;synonymous	T;HOMO;32;1.0;synonymous	T;HOMO;47;1.0;synonymous	-;-;-;-;-	Ortholog(s) have ATP-dependent 3'-5' DNA helicase activity	ATPase activity
Contig005809_C_parapsilosis_CDC317:820161	G	intergenic	-	-	A;HOMO;37;1.0;-	-;-;-;-;-	A;HOMO;80;0.99;-	A;HOMO;37;0.97;-	-
Contig005809_C_parapsilosis_CDC317:820310	T	intergenic	-	-	G;HOMO;41;1.0;-	-;-;-;-;-	G;HOMO;93;0.99;-	G;HOMO;45;1.0;-	-
Contig005809_C_parapsilosis_CDC317:830933	G	exonic	CPAR2_204120	E51K	-;-;-;-;-	A;HOMO;56;1.0;non-synonymous	A;HOMO;163;1.0;non-synonymous	A;HOMO;35;1.0;non-synonymous	Has domain(s) with predicted transferase activity	transferring glycosyl groups activity and role in protein glycosylation
Contig005809_C_parapsilosis_CDC317:834847	T	intergenic	-	-	A;HOMO;47;1.0;-	-;-;-;-;-	A;HOMO;139;1.0;-	A;HOMO;43;0.98;-	-
Contig005809_C_parapsilosis_CDC317:840415	C	intergenic	-	-	T;HOMO;31;1.0;-	-;-;-;-;-	T;HOMO;54;1.0;-	-;-;-;-;-	-
Contig005809_C_parapsilosis_CDC317:842180	T	intergenic	-	-	C;HOMO;33;1.0;-	-;-;-;-;-	C;HOMO;53;1.0;-	-;-;-;-;-	-
Contig005809_C_parapsilosis_CDC317:842236	AT	intergenic	-	-	-;-;-;-;-	-;-;-;-;-	AC;HETERO;44;0.8;-	-;-;-;-;-	-
Contig005809_C_parapsilosis_CDC317:845896	A	intergenic	-	-	-;-;-;-;-	-;-;-;-;-	G;HOMO;84;1.0;-	-;-;-;-;-	-
Contig005809_C_parapsilosis_CDC317:847074	G	exonic	CPAR2_204180	E251E	A;HOMO;38;1.0;synonymous	-;-;-;-;-	A;HOMO;89;1.0;synonymous	-;-;-;-;-	Ortholog(s) have FMN binding	pyridoxamine-phosphate oxidase activity and mitochondrial intermembrane space localization
Contig005809_C_parapsilosis_CDC317:847142	A	intergenic	-	-	-;-;-;-;-	-;-;-;-;-	C;HOMO;78;1.0;-	-;-;-;-;-	-
Contig005809_C_parapsilosis_CDC317:847253	T	exonic	CPAR2_204190	N177Y	A;HOMO;41;0.98;non-synonymous	-;-;-;-;-	A;HOMO;83;1.0;non-synonymous	-;-;-;-;-	Ortholog(s) have structural constituent of ribosome activity and mitochondrial inner membrane	mitochondrial large ribosomal subunit localization
Contig005809_C_parapsilosis_CDC317:848015	C	intergenic	-	-	T;HOMO;45;1.0;-	T;HOMO;52;1.0;-	T;HOMO;96;1.0;-	-;-;-;-;-	-
Contig005809_C_parapsilosis_CDC317:848610	A	exonic	CPAR2_204200	K67K	-;-;-;-;-	G;HOMO;41;1.0;synonymous	G;HOMO;80;1.0;synonymous	G;HOMO;37;1.0;synonymous	Ortholog(s) have 1-phosphatidylinositol binding	GTPase activity	phosphatidylinositol-4-phosphate binding	phosphatidylinositol-5-phosphate binding	protein complex scaffold activity
Contig005809_C_parapsilosis_CDC317:849255	A	exonic	CPAR2_204200	L282L	G;HOMO;43;1.0;synonymous	G;HOMO;36;1.0;synonymous	G;HOMO;109;1.0;synonymous	-;-;-;-;-	Ortholog(s) have 1-phosphatidylinositol binding	GTPase activity	phosphatidylinositol-4-phosphate binding	phosphatidylinositol-5-phosphate binding	protein complex scaffold activity
Contig005809_C_parapsilosis_CDC317:849898	T	exonic	CPAR2_204210	E438E	-;-;-;-;-	C;HOMO;34;1.0;synonymous	C;HOMO;56;1.0;synonymous	-;-;-;-;-	Has domain(s) with predicted electron transfer activity	heme binding	iron ion binding	oxidoreductase activity	acting on paired donors and with incorporation or reduction of molecular oxygen	more
Contig005809_C_parapsilosis_CDC317:852678	C	exonic	CPAR2_204220	S276N	-;-;-;-;-	-;-;-;-;-	T;HOMO;83;1.0;non-synonymous	-;-;-;-;-	Ortholog(s) have alkane 1-monooxygenase activity	oxygen binding activity and role in fatty acid omega-oxidation	lauric acid metabolic process
Contig005809_C_parapsilosis_CDC317:852704	G	exonic	CPAR2_204220	S267S	-;-;-;-;-	-;-;-;-;-	A;HOMO;37;1.0;synonymous	-;-;-;-;-	Ortholog(s) have alkane 1-monooxygenase activity	oxygen binding activity and role in fatty acid omega-oxidation	lauric acid metabolic process
Contig005809_C_parapsilosis_CDC317:853572	G	intergenic	-	-	-;-;-;-;-	-;-;-;-;-	A;HOMO;39;1.0;-	-;-;-;-;-	-
Contig005809_C_parapsilosis_CDC317:869713	C	intergenic	-	-	-;-;-;-;-	T;HOMO;35;1.0;-	T;HOMO;59;1.0;-	T;HOMO;36;1.0;-	-
Contig005809_C_parapsilosis_CDC317:869930	A	intergenic	-	-	-;-;-;-;-	T;HOMO;40;1.0;-	T;HOMO;78;1.0;-	T;HOMO;33;1.0;-	-
Contig005809_C_parapsilosis_CDC317:870008	C	intergenic	-	-	-;-;-;-;-	G;HOMO;34;1.0;-	G;HOMO;90;1.0;-	G;HOMO;34;1.0;-	-
Contig005809_C_parapsilosis_CDC317:870547	G	intergenic	-	-	-;-;-;-;-	A;HOMO;55;1.0;-	A;HOMO;160;1.0;-	A;HOMO;72;1.0;-	-
Contig005809_C_parapsilosis_CDC317:870625	C	intergenic	-	-	-;-;-;-;-	T;HOMO;45;1.0;-	T;HOMO;135;1.0;-	T;HOMO;55;1.0;-	-
Contig005809_C_parapsilosis_CDC317:870692	G	intergenic	-	-	-;-;-;-;-	-;-;-;-;-	A;HOMO;73;1.0;-	-;-;-;-;-	-
Contig005809_C_parapsilosis_CDC317:870717	T	intergenic	-	-	-;-;-;-;-	-;-;-;-;-	G;HOMO;71;1.0;-	-;-;-;-;-	-
Contig005809_C_parapsilosis_CDC317:870757	G	intergenic	-	-	-;-;-;-;-	-;-;-;-;-	A;HOMO;62;1.0;-	-;-;-;-;-	-
Contig005809_C_parapsilosis_CDC317:870795	T	intergenic	-	-	A;HOMO;36;1.0;-	-;-;-;-;-	A;HOMO;67;0.99;-	-;-;-;-;-	-
Contig005809_C_parapsilosis_CDC317:871078	C	intergenic	-	-	-;-;-;-;-	-;-;-;-;-	A;HOMO;63;1.0;-	-;-;-;-;-	-
Contig005809_C_parapsilosis_CDC317:871264	A	intergenic	-	-	-;-;-;-;-	T;HOMO;36;1.0;-	T;HOMO;57;1.0;-	-;-;-;-;-	-
Contig005809_C_parapsilosis_CDC317:871270	T	intergenic	-	-	-;-;-;-;-	A;HOMO;39;1.0;-	A;HOMO;62;1.0;-	-;-;-;-;-	-
Contig005809_C_parapsilosis_CDC317:877614	A	exonic	CPAR2_204320	K1738K	G;HOMO;33;1.0;synonymous	G;HOMO;32;1.0;synonymous	G;HOMO;86;1.0;synonymous	-;-;-;-;-	Ortholog(s) have 1-phosphatidylinositol 4-kinase activity
Contig005809_C_parapsilosis_CDC317:881025	A	intergenic	-	-	-;-;-;-;-	-;-;-;-;-	G;HOMO;41;1.0;-	-;-;-;-;-	-
Contig005809_C_parapsilosis_CDC317:881328	C	intergenic	-	-	-;-;-;-;-	-;-;-;-;-	T;HOMO;47;1.0;-	-;-;-;-;-	-
Contig005809_C_parapsilosis_CDC317:881538	T	intergenic	-	-	-;-;-;-;-	C;HOMO;48;1.0;-	C;HOMO;96;1.0;-	C;HOMO;54;1.0;-	-
Contig005809_C_parapsilosis_CDC317:883938	G	exonic	CPAR2_204350	Y187Y	-;-;-;-;-	A;HOMO;48;0.98;synonymous	A;HOMO;57;0.98;synonymous	-;-;-;-;-	Ortholog(s) have GTPase activator activity	role in adenylate cyclase-modulating G-protein coupled receptor signaling pathway and cytoplasm	nucleus localization
Contig005809_C_parapsilosis_CDC317:884193	G	exonic	CPAR2_204350	T102T	-;-;-;-;-	A;HOMO;77;1.0;synonymous	A;HOMO;123;1.0;synonymous	A;HOMO;63;1.0;synonymous	Ortholog(s) have GTPase activator activity	role in adenylate cyclase-modulating G-protein coupled receptor signaling pathway and cytoplasm	nucleus localization
Contig005809_C_parapsilosis_CDC317:885804	G	intergenic	-	-	-;-;-;-;-	-;-;-;-;-	C;HOMO;33;0.91;-	-;-;-;-;-	-
Contig005809_C_parapsilosis_CDC317:887582	CAT	intergenic	-	-	-;-;-;-;-	-;-;-;-;-	CAC;HOMO;32;1.0;-	-;-;-;-;-	-
Contig005809_C_parapsilosis_CDC317:887868	T	intergenic	-	-	-;-;-;-;-	-;-;-;-;-	C;HOMO;41;1.0;-	-;-;-;-;-	-
Contig005809_C_parapsilosis_CDC317:887983	C	intergenic	-	-	-;-;-;-;-	-;-;-;-;-	T;HOMO;57;1.0;-	-;-;-;-;-	-
Contig005809_C_parapsilosis_CDC317:888167	G	intergenic	-	-	-;-;-;-;-	-;-;-;-;-	A;HOMO;43;1.0;-	-;-;-;-;-	-
Contig005809_C_parapsilosis_CDC317:888197	T	intergenic	-	-	-;-;-;-;-	-;-;-;-;-	C;HOMO;43;1.0;-	-;-;-;-;-	-
Contig005809_C_parapsilosis_CDC317:888832	A	exonic	CPAR2_204360	T25T	-;-;-;-;-	C;HOMO;46;1.0;synonymous	C;HOMO;67;1.0;synonymous	-;-;-;-;-	Dihydrolipoyl transsuccinylase	mitochondrial alpha-ketoglutarate dehydrogenase complex component	catalyzes oxidative decarboxylation of alpha-ketoglutarate to succinyl-CoA in the TCA cycle	predicted mitochondrial nucleoid localization
Contig005809_C_parapsilosis_CDC317:890041	C	exonic	CPAR2_204360	T428T	T;HOMO;35;1.0;synonymous	T;HOMO;31;1.0;synonymous	T;HOMO;84;0.99;synonymous	-;-;-;-;-	Dihydrolipoyl transsuccinylase	mitochondrial alpha-ketoglutarate dehydrogenase complex component	catalyzes oxidative decarboxylation of alpha-ketoglutarate to succinyl-CoA in the TCA cycle	predicted mitochondrial nucleoid localization
Contig005809_C_parapsilosis_CDC317:897932	A	intergenic	-	-	-;-;-;-;-	T;HOMO;35;1.0;-	T;HOMO;68;1.0;-	-;-;-;-;-	-
Contig005809_C_parapsilosis_CDC317:901429	G	intergenic	-	-	A;HOMO;46;1.0;-	A;HOMO;50;1.0;-	A;HOMO;113;1.0;-	-;-;-;-;-	-
Contig005809_C_parapsilosis_CDC317:906286	A	exonic	CPAR2_204430	K152K	-;-;-;-;-	G;HOMO;44;1.0;synonymous	G;HOMO;95;1.0;synonymous	G;HOMO;60;1.0;synonymous	Has domain(s) with predicted flavin adenine dinucleotide binding	long-chain-alcohol oxidase activity and role in oxidation-reduction process
Contig005809_C_parapsilosis_CDC317:907988	C	intergenic	-	-	-;-;-;-;-	-;-;-;-;-	T;HOMO;73;1.0;-	-;-;-;-;-	-
Contig005809_C_parapsilosis_CDC317:914558	T	exonic	CPAR2_204490	V21V	-;-;-;-;-	C;HOMO;52;1.0;synonymous	C;HOMO;128;1.0;synonymous	C;HOMO;52;1.0;synonymous	Ortholog(s) have dicarboxylic acid transmembrane transporter activity	role in mitochondrial transport and mitochondrial inner membrane localization
Contig005809_C_parapsilosis_CDC317:919416	G	intergenic	-	-	-;-;-;-;-	-;-;-;-;-	A;HOMO;50;1.0;-	-;-;-;-;-	-
Contig005809_C_parapsilosis_CDC317:929225	G	exonic	CPAR2_204560	D41N	-;-;-;-;-	A;HOMO;56;1.0;non-synonymous	A;HOMO;119;1.0;non-synonymous	A;HOMO;38;1.0;non-synonymous	Ortholog(s) have RNA polymerase II proximal promoter sequence-specific DNA binding	protein heterodimerization activity	transcriptional activator activity	RNA polymerase II proximal promoter sequence-specific DNA binding activity
Contig005809_C_parapsilosis_CDC317:978935	G	intergenic	-	-	-;-;-;-;-	-;-;-;-;-	A;HOMO;71;1.0;-	-;-;-;-;-	-
Contig005809_C_parapsilosis_CDC317:1012307	C	exonic	CPAR2_204980	A18S	A;HETERO;36;0.5;non-synonymous	A;HETERO;34;0.35;non-synonymous	A;HETERO;91;0.51;non-synonymous	-;-;-;-;-	Ortholog(s) have mRNA binding activity
Contig005809_C_parapsilosis_CDC317:1032157	C	intergenic	-	-	G;HOMO;34;1.0;-	-;-;-;-;-	G;HOMO;86;0.97;-	-;-;-;-;-	-
Contig005809_C_parapsilosis_CDC317:1050007	G	intergenic	-	-	-;-;-;-;-	-;-;-;-;-	A;HETERO;49;0.57;-	A;HETERO;33;0.76;-	-
Contig005809_C_parapsilosis_CDC317:1052697	T	intergenic	-	-	-;-;-;-;-	C;HOMO;41;1.0;-	C;HOMO;64;1.0;-	-;-;-;-;-	-
Contig005809_C_parapsilosis_CDC317:1147646	C	exonic	CPAR2_205540	T228T	G;HOMO;44;1.0;synonymous	G;HOMO;53;1.0;synonymous	G;HOMO;106;1.0;synonymous	-;-;-;-;-	Ortholog(s) have ubiquitin-protein transferase activity	role in cellular response to amino acid stimulus	transcription factor catabolic process and Asi complex	nuclear periphery localization
Contig005809_C_parapsilosis_CDC317:1156806	A	exonic	CPAR2_205560	S140P	-;-;-;-;-	-;-;-;-;-	G;HOMO;33;1.0;non-synonymous	-;-;-;-;-	Has domain(s) with predicted catalytic activity and role in metabolic process
Contig005809_C_parapsilosis_CDC317:1158322	A	exonic	CPAR2_205570	F154F	-;-;-;-;-	-;-;-;-;-	G;HOMO;71;1.0;synonymous	-;-;-;-;-	Has domain(s) with predicted catalytic activity and role in metabolic process
Contig005809_C_parapsilosis_CDC317:1158348	A	exonic	CPAR2_205570	S146A	-;-;-;-;-	-;-;-;-;-	C;HOMO;84;1.0;non-synonymous	-;-;-;-;-	Has domain(s) with predicted catalytic activity and role in metabolic process
Contig005809_C_parapsilosis_CDC317:1183291	C	intergenic	-	-	T;HOMO;47;0.98;-	T;HOMO;51;1.0;-	T;HOMO;112;0.99;-	-;-;-;-;-	-
Contig005809_C_parapsilosis_CDC317:1201616	C	exonic	CPAR2_205780	D252N	-;-;-;-;-	T;HOMO;36;0.97;non-synonymous	T;HOMO;102;1.0;non-synonymous	T;HOMO;36;1.0;non-synonymous	Ortholog(s) have peroxisome membrane targeting sequence binding activity
Contig005809_C_parapsilosis_CDC317:1248797	A	intergenic	-	-	-;-;-;-;-	-;-;-;-;-	G;HOMO;45;0.98;-	G;HOMO;31;1.0;-	-
Contig005809_C_parapsilosis_CDC317:1273812	T	intergenic	-	-	-;-;-;-;-	-;-;-;-;-	G;HOMO;71;1.0;-	G;HOMO;42;1.0;-	-
Contig005809_C_parapsilosis_CDC317:1274555	T	intergenic	-	-	-;-;-;-;-	C;HOMO;63;1.0;-	C;HOMO;129;1.0;-	C;HOMO;37;1.0;-	-
Contig005809_C_parapsilosis_CDC317:1275715	G	exonic	CPAR2_206080	R1463C	A;HETERO;45;0.47;non-synonymous	-;-;-;-;-	A;HETERO;105;0.54;non-synonymous	-;-;-;-;-	Ortholog(s) have Ras guanyl-nucleotide exchange factor activity	role in axial cellular bud site selection	bipolar cellular bud site selection and cellular bud neck	hyphal tip	incipient cellular bud site localization
Contig005809_C_parapsilosis_CDC317:1282554	C	exonic	CPAR2_206090	I292I	-;-;-;-;-	-;-;-;-;-	T;HOMO;78;1.0;synonymous	-;-;-;-;-	Ortholog(s) have dolichyl pyrophosphate Man9GlcNAc2 alpha-1	3-glucosyltransferase activity and role in aerobic respiration	dolichol-linked oligosaccharide biosynthetic process	protein N-linked glycosylation
Contig005809_C_parapsilosis_CDC317:1283814	T	intergenic	-	-	-;-;-;-;-	-;-;-;-;-	G;HOMO;35;1.0;-	-;-;-;-;-	-
Contig005809_C_parapsilosis_CDC317:1283825	A	intergenic	-	-	-;-;-;-;-	-;-;-;-;-	C;HOMO;35;0.97;-	-;-;-;-;-	-
Contig005809_C_parapsilosis_CDC317:1284062	T	intergenic	-	-	-;-;-;-;-	-;-;-;-;-	C;HOMO;33;1.0;-	-;-;-;-;-	-
Contig005809_C_parapsilosis_CDC317:1284565	C	intergenic	-	-	T;HOMO;32;1.0;-	-;-;-;-;-	T;HOMO;66;1.0;-	-;-;-;-;-	-
Contig005809_C_parapsilosis_CDC317:1284593	T	intergenic	-	-	-;-;-;-;-	-;-;-;-;-	C;HOMO;64;1.0;-	-;-;-;-;-	-
Contig005809_C_parapsilosis_CDC317:1284605	T	intergenic	-	-	A;HOMO;37;1.0;-	-;-;-;-;-	A;HOMO;74;1.0;-	-;-;-;-;-	-
Contig005809_C_parapsilosis_CDC317:1284735	A	intergenic	-	-	G;HOMO;46;1.0;-	-;-;-;-;-	G;HOMO;123;0.98;-	-;-;-;-;-	-
Contig005809_C_parapsilosis_CDC317:1284765	A	intergenic	-	-	T;HOMO;44;1.0;-	-;-;-;-;-	T;HOMO;126;0.99;-	T;HOMO;31;1.0;-	-
Contig005809_C_parapsilosis_CDC317:1305349	C	exonic	CPAR2_206200	G85V	-;-;-;-;-	-;-;-;-;-	A;HOMO;100;1.0;non-synonymous	A;HOMO;35;1.0;non-synonymous	Ortholog(s) have tRNA (uracil) methyltransferase activity and role in cellular response to drug	chronological cell aging	regulation of translational elongation	tRNA methylation	tRNA wobble uridine modification
Contig005809_C_parapsilosis_CDC317:1310054	C	intergenic	-	-	-;-;-;-;-	T;HOMO;33;1.0;-	T;HOMO;50;1.0;-	T;HOMO;33;1.0;-	-
Contig005809_C_parapsilosis_CDC317:1310065	A	intergenic	-	-	-;-;-;-;-	G;HOMO;33;0.97;-	G;HOMO;52;1.0;-	G;HOMO;31;1.0;-	-
Contig005809_C_parapsilosis_CDC317:1310071	T	intergenic	-	-	-;-;-;-;-	G;HOMO;32;1.0;-	G;HOMO;52;1.0;-	-;-;-;-;-	-
Contig005809_C_parapsilosis_CDC317:1310084	G	intergenic	-	-	-;-;-;-;-	-;-;-;-;-	A;HOMO;48;1.0;-	-;-;-;-;-	-
Contig005809_C_parapsilosis_CDC317:1310102	C	intergenic	-	-	-;-;-;-;-	-;-;-;-;-	A;HOMO;44;1.0;-	-;-;-;-;-	-
Contig005809_C_parapsilosis_CDC317:1310107	T	intergenic	-	-	-;-;-;-;-	-;-;-;-;-	A;HOMO;41;1.0;-	-;-;-;-;-	-
Contig005809_C_parapsilosis_CDC317:1318703	G	exonic	CPAR2_206240	R214Q	-;-;-;-;-	-;-;-;-;-	A;HOMO;127;1.0;non-synonymous	-;-;-;-;-	Ortholog(s) have role in cortical protein anchoring	cytogamy	regulation of termination of mating projection growth and endoplasmic reticulum	integral component of plasma membrane	mating projection tip localization
Contig005809_C_parapsilosis_CDC317:1323055	T	intergenic	-	-	-;-;-;-;-	-;-;-;-;-	A;HOMO;32;1.0;-	-;-;-;-;-	-
Contig005809_C_parapsilosis_CDC317:1323876	C	intergenic	-	-	-;-;-;-;-	-;-;-;-;-	T;HOMO;51;1.0;-	-;-;-;-;-	-
Contig005809_C_parapsilosis_CDC317:1373009	T	intergenic	-	-	-;-;-;-;-	-;-;-;-;-	C;HETERO;38;0.39;-	-;-;-;-;-	-
Contig005809_C_parapsilosis_CDC317:1378501	G	intergenic	-	-	-;-;-;-;-	A;HOMO;31;1.0;-	A;HOMO;113;1.0;-	-;-;-;-;-	-
Contig005809_C_parapsilosis_CDC317:1413285	A	intergenic	-	-	G;HOMO;32;1.0;-	-;-;-;-;-	G;HOMO;89;1.0;-	G;HOMO;47;1.0;-	-
Contig005809_C_parapsilosis_CDC317:1417090	T	exonic	CPAR2_206690	N6S	-;-;-;-;-	-;-;-;-;-	C;HOMO;35;1.0;non-synonymous	-;-;-;-;-	Ortholog(s) have GTP binding	GTPase activity	ribosome binding	translation initiation factor activity	translation initiation factor binding activity
Contig005809_C_parapsilosis_CDC317:1444168	T	intergenic	-	-	-;-;-;-;-	-;-;-;-;-	G;HOMO;34;1.0;-	-;-;-;-;-	-
Contig005809_C_parapsilosis_CDC317:1483518	A	intergenic	-	-	C;HOMO;31;1.0;-	-;-;-;-;-	C;HOMO;79;0.99;-	-;-;-;-;-	-
Contig005809_C_parapsilosis_CDC317:1491255	T	intergenic	-	-	-;-;-;-;-	C;HOMO;67;1.0;-	C;HOMO;104;0.99;-	C;HOMO;60;1.0;-	-
Contig005809_C_parapsilosis_CDC317:1497088	G	intergenic	-	-	A;HOMO;34;1.0;-	A;HOMO;48;1.0;-	A;HOMO;127;1.0;-	-;-;-;-;-	-
Contig005809_C_parapsilosis_CDC317:1501557	A	intergenic	-	-	-;-;-;-;-	-;-;-;-;-	T;HOMO;55;1.0;-	-;-;-;-;-	-
Contig005809_C_parapsilosis_CDC317:1533916	C	intergenic	-	-	-;-;-;-;-	-;-;-;-;-	T;HOMO;73;1.0;-	T;HOMO;33;1.0;-	-
Contig005809_C_parapsilosis_CDC317:1541680	C	intergenic	-	-	-;-;-;-;-	T;HOMO;31;1.0;-	T;HOMO;55;1.0;-	-;-;-;-;-	-
Contig005809_C_parapsilosis_CDC317:1545280	G	exonic	CPAR2_207270	L334L	-;-;-;-;-	A;HETERO;82;0.22;synonymous	A;HETERO;198;0.12;synonymous	A;HETERO;82;0.13;synonymous	Has domain(s) with predicted role in transmembrane transport and integral component of membrane localization
Contig005809_C_parapsilosis_CDC317:1555852	T	intergenic	-	-	-;-;-;-;-	-;-;-;-;-	A;HETERO;42;0.52;-	-;-;-;-;-	-
Contig005809_C_parapsilosis_CDC317:1587760	C	intergenic	-	-	-;-;-;-;-	-;-;-;-;-	G;HOMO;42;0.98;-	-;-;-;-;-	-
Contig005809_C_parapsilosis_CDC317:1655835	C	exonic	CPAR2_207730	Y306Y	-;-;-;-;-	T;HOMO;49;1.0;synonymous	T;HOMO;120;1.0;synonymous	-;-;-;-;-	Ortholog(s) have protein phosphatase regulator activity	protein serine/threonine phosphatase activity
Contig005809_C_parapsilosis_CDC317:1660648	G	intergenic	-	-	A;HOMO;32;1.0;-	A;HOMO;34;1.0;-	A;HOMO;57;1.0;-	-;-;-;-;-	-
Contig005809_C_parapsilosis_CDC317:1677093	A	intergenic	-	-	-;-;-;-;-	T;HOMO;49;1.0;-	T;HOMO;97;1.0;-	T;HOMO;33;1.0;-	-
Contig005809_C_parapsilosis_CDC317:1677584	G	intergenic	-	-	-;-;-;-;-	-;-;-;-;-	A;HOMO;61;0.98;-	-;-;-;-;-	-
Contig005809_C_parapsilosis_CDC317:1786440	A	exonic	CPAR2_208320	I566L	-;-;-;-;-	C;HOMO;46;1.0;non-synonymous	C;HOMO;104;1.0;non-synonymous	C;HOMO;43;1.0;non-synonymous	Ortholog(s) have role in mitochondrial tRNA wobble uridine modification and mitochondrion localization
Contig005809_C_parapsilosis_CDC317:1843096	A	intergenic	-	-	-;-;-;-;-	-;-;-;-;-	T;HOMO;37;1.0;-	-;-;-;-;-	-
Contig005809_C_parapsilosis_CDC317:1862884	G	intergenic	-	-	-;-;-;-;-	-;-;-;-;-	A;HOMO;47;0.98;-	-;-;-;-;-	-
Contig005809_C_parapsilosis_CDC317:1898301	C	exonic	CPAR2_208860	A754S	-;-;-;-;-	-;-;-;-;-	A;HOMO;61;1.0;non-synonymous	-;-;-;-;-	Ortholog(s) have mRNA binding activity and role in maturation of 5.8S rRNA from tricistronic rRNA transcript (SSU-rRNA	5.8S rRNA	LSU-rRNA)	maturation of LSU-rRNA from tricistronic rRNA transcript (SSU-rRNA	5.8S rRNA	LSU-rRNA)
Contig005809_C_parapsilosis_CDC317:1902991	T	intergenic	-	-	-;-;-;-;-	-;-;-;-;-	A;HOMO;38;1.0;-	-;-;-;-;-	-
Contig005809_C_parapsilosis_CDC317:1913640	T	exonic	CPAR2_208900	F507S	-;-;-;-;-	C;HOMO;34;1.0;non-synonymous	C;HOMO;68;1.0;non-synonymous	-;-;-;-;-	Has domain(s) with predicted role in response to stress and integral component of membrane localization
Contig005809_C_parapsilosis_CDC317:1942371	T	exonic	CPAR2_209030	I35T	-;-;-;-;-	-;-;-;-;-	C;HOMO;65;1.0;non-synonymous	-;-;-;-;-	Ortholog of C. albicans SC5314 : C1_07010W_A	C. dubliniensis CD36 : Cd36_06550	Candida tenuis NRRL Y-1498 : CANTEDRAFT_111035 and Debaryomyces hansenii CBS767 : DEHA2F25300g
Contig005809_C_parapsilosis_CDC317:1945470	T	intergenic	-	-	-;-;-;-;-	C;HOMO;56;0.98;-	C;HOMO;90;0.99;-	C;HOMO;45;1.0;-	-
Contig005809_C_parapsilosis_CDC317:1945904	T	intergenic	-	-	C;HOMO;35;1.0;-	-;-;-;-;-	C;HOMO;75;0.99;-	-;-;-;-;-	-
Contig005809_C_parapsilosis_CDC317:1945993	G	intergenic	-	-	A;HOMO;38;1.0;-	A;HOMO;33;0.97;-	A;HOMO;108;1.0;-	-;-;-;-;-	-
Contig005809_C_parapsilosis_CDC317:1966254	T	intergenic	-	-	-;-;-;-;-	-;-;-;-;-	C;HOMO;45;1.0;-	-;-;-;-;-	-
Contig005809_C_parapsilosis_CDC317:1975298	T	exonic	CPAR2_209170	L7S	C;HOMO;40;0.97;non-synonymous	-;-;-;-;-	C;HOMO;112;0.99;non-synonymous	C;HOMO;35;1.0;non-synonymous	Ortholog(s) have role in cellular response to biotic stimulus	cellular response to starvation and filamentous growth of a population of unicellular organisms in response to biotic stimulus	more
Contig005809_C_parapsilosis_CDC317:1987261	A	exonic	CPAR2_209260	K336E	-;-;-;-;-	G;HOMO;70;0.99;non-synonymous	G;HOMO;132;1.0;non-synonymous	G;HOMO;47;1.0;non-synonymous	Ortholog(s) have enzyme regulator activity	guanyl-nucleotide exchange factor activity	translation initiation factor activity
Contig005809_C_parapsilosis_CDC317:2007150	C	exonic	CPAR2_209370	S264S	-;-;-;-;-	T;HETERO;38;0.16;synonymous	T;HETERO;95;0.24;synonymous	T;HETERO;33;0.12;synonymous	Ortholog(s) have prospore membrane localization
Contig005809_C_parapsilosis_CDC317:2037070	G	exonic	CPAR2_209530	N3N	-;-;-;-;-	A;HOMO;41;1.0;synonymous	A;HOMO;137;0.99;synonymous	A;HOMO;45;1.0;synonymous	Ortholog(s) have DNA clamp loader activity	chromatin binding activity	role in UV-damage excision repair	leading strand elongation	mismatch repair	mitotic cell cycle and DNA replication factor C complex localization
Contig005809_C_parapsilosis_CDC317:2044605	T	exonic	CPAR2_209560	N599K	-;-;-;-;-	G;HOMO;31;1.0;non-synonymous	G;HOMO;112;1.0;non-synonymous	G;HOMO;55;1.0;non-synonymous	Ortholog(s) have DNA binding	mRNA binding activity
Contig005809_C_parapsilosis_CDC317:2056595	G	intergenic	-	-	-;-;-;-;-	T;HOMO;45;0.98;-	T;HOMO;105;0.98;-	-;-;-;-;-	-
Contig005809_C_parapsilosis_CDC317:2072857	C	exonic	CPAR2_209690	P323P	-;-;-;-;-	-;-;-;-;-	T;HOMO;36;1.0;synonymous	-;-;-;-;-	Has domain(s) with predicted role in transmembrane transport and integral component of membrane localization
Contig005809_C_parapsilosis_CDC317:2072866	T	exonic	CPAR2_209690	G326G	-;-;-;-;-	-;-;-;-;-	G;HOMO;36;1.0;synonymous	-;-;-;-;-	Has domain(s) with predicted role in transmembrane transport and integral component of membrane localization
Contig005809_C_parapsilosis_CDC317:2079375	T	intergenic	-	-	C;HOMO;32;1.0;-	-;-;-;-;-	C;HOMO;96;1.0;-	C;HOMO;31;1.0;-	-
Contig005809_C_parapsilosis_CDC317:2083216	T	intergenic	-	-	-;-;-;-;-	C;HOMO;34;1.0;-	C;HOMO;64;1.0;-	C;HOMO;35;0.97;-	-
Contig005809_C_parapsilosis_CDC317:2106960	C	exonic	CPAR2_209800	K335K	T;HOMO;52;1.0;synonymous	-;-;-;-;-	T;HOMO;81;0.99;synonymous	T;HOMO;33;1.0;synonymous	Ortholog(s) have endonuclease activity and role in cellular response to drug	chromatin silencing at centromere	cleavage in ITS2 between 5.8S rRNA and LSU-rRNA of tricistronic rRNA transcript (SSU-rRNA	5.8S rRNA	LSU-rRNA)
Contig005809_C_parapsilosis_CDC317:2121597	A	exonic	CPAR2_209890	L527P	-;-;-;-;-	G;HOMO;85;1.0;non-synonymous	G;HOMO;124;0.99;non-synonymous	G;HOMO;76;1.0;non-synonymous	Ortholog of C. albicans SC5314 : C2_05910W_A	C. dubliniensis CD36 : Cd36_20330	Candida tenuis NRRL Y-1498 : CANTEDRAFT_105451 and Debaryomyces hansenii CBS767 : DEHA2E10670g
Contig005809_C_parapsilosis_CDC317:2178519	C	exonic	CPAR2_210180	G103E	T;HOMO;42;1.0;non-synonymous	T;HOMO;36;1.0;non-synonymous	T;HOMO;102;0.99;non-synonymous	-;-;-;-;-	Ortholog(s) have translation release factor activity	codon specific activity and role in DNA-templated transcription	termination	asexual sporulation resulting in formation of a cellular spore	cytoplasmic translational termination
Contig005809_C_parapsilosis_CDC317:2197691	A	exonic	CPAR2_210270	S8P	-;-;-;-;-	G;HOMO;57;1.0;non-synonymous	G;HOMO;114;1.0;non-synonymous	G;HOMO;40;1.0;non-synonymous	Ortholog(s) have pre-mRNA 5'-splice site binding activity	role in mRNA 5'-splice site recognition and U1 snRNP	U2-type prespliceosome	commitment complex localization
Contig005809_C_parapsilosis_CDC317:2207258	T	intergenic	-	-	-;-;-;-;-	-;-;-;-;-	C;HOMO;67;1.0;-	-;-;-;-;-	-
Contig005809_C_parapsilosis_CDC317:2224246	TTAT	intergenic	-	-	-;-;-;-;-	TTTT;HETERO;32;0.78;-	TTTT;HETERO;64;0.78;-	-;-;-;-;-	-
Contig005809_C_parapsilosis_CDC317:2227360	A	exonic	CPAR2_210390	K162R	-;-;-;-;-	-;-;-;-;-	G;HOMO;52;1.0;non-synonymous	-;-;-;-;-	Ortholog(s) have role in sphingoid catabolic process and endoplasmic reticulum localization
Contig005809_C_parapsilosis_CDC317:2257282	G	intergenic	-	-	-;-;-;-;-	A;HOMO;55;1.0;-	A;HOMO;88;1.0;-	-;-;-;-;-	-
Contig005809_C_parapsilosis_CDC317:2269708	C	intergenic	-	-	T;HOMO;32;1.0;-	T;HOMO;37;1.0;-	T;HOMO;70;1.0;-	-;-;-;-;-	-
Contig005809_C_parapsilosis_CDC317:2280576	G	intergenic	-	-	-;-;-;-;-	-;-;-;-;-	T;HOMO;56;1.0;-	-;-;-;-;-	-
Contig005809_C_parapsilosis_CDC317:2301253	A	intergenic	-	-	C;HOMO;53;1.0;-	C;HOMO;43;0.98;-	C;HOMO;115;1.0;-	-;-;-;-;-	-
Contig005809_C_parapsilosis_CDC317:2301491	A	intergenic	-	-	G;HOMO;40;1.0;-	G;HOMO;45;1.0;-	G;HOMO;92;1.0;-	-;-;-;-;-	-
Contig005809_C_parapsilosis_CDC317:2328777	G	intergenic	-	-	-;-;-;-;-	-;-;-;-;-	A;HOMO;67;1.0;-	-;-;-;-;-	-
Contig005809_C_parapsilosis_CDC317:2345941	A	intergenic	-	-	-;-;-;-;-	-;-;-;-;-	G;HOMO;65;1.0;-	G;HOMO;39;1.0;-	-
Contig005809_C_parapsilosis_CDC317:2346554	A	intergenic	-	-	-;-;-;-;-	-;-;-;-;-	G;HOMO;52;1.0;-	-;-;-;-;-	-
Contig005809_C_parapsilosis_CDC317:2368237	A	intergenic	-	-	-;-;-;-;-	C;HOMO;31;1.0;-	C;HOMO;52;1.0;-	-;-;-;-;-	-
Contig005809_C_parapsilosis_CDC317:2368822	T	exonic	CPAR2_211130	P64P	-;-;-;-;-	-;-;-;-;-	C;HOMO;41;1.0;synonymous	-;-;-;-;-	Has domain(s) with predicted ATP binding	protein serine/threonine kinase activity and role in protein phosphorylation
Contig005809_C_parapsilosis_CDC317:2369919	G	exonic	CPAR2_211130	S430N	-;-;-;-;-	A;HOMO;33;1.0;non-synonymous	A;HOMO;115;1.0;non-synonymous	A;HOMO;34;0.97;non-synonymous	Has domain(s) with predicted ATP binding	protein serine/threonine kinase activity and role in protein phosphorylation
Contig005809_C_parapsilosis_CDC317:2390915	T	exonic	CPAR2_211230	T97T	-;-;-;-;-	C;HOMO;60;1.0;synonymous	C;HOMO;100;1.0;synonymous	C;HOMO;51;1.0;synonymous	Has domain(s) with predicted oxidoreductase activity	zinc ion binding activity and role in oxidation-reduction process
Contig005809_C_parapsilosis_CDC317:2390963	C	exonic	CPAR2_211230	F113F	-;-;-;-;-	T;HOMO;47;0.98;synonymous	T;HOMO;91;1.0;synonymous	T;HOMO;42;1.0;synonymous	Has domain(s) with predicted oxidoreductase activity	zinc ion binding activity and role in oxidation-reduction process
Contig005809_C_parapsilosis_CDC317:2404624	T	intergenic	-	-	-;-;-;-;-	-;-;-;-;-	C;HOMO;56;1.0;-	-;-;-;-;-	-
Contig005809_C_parapsilosis_CDC317:2405606	T	exonic	CPAR2_211300	K39R	C;HOMO;36;1.0;non-synonymous	-;-;-;-;-	C;HOMO;120;1.0;non-synonymous	-;-;-;-;-	Ortholog(s) have role in mRNA splicing	via spliceosome and U1 snRNP	U2 snRNP	U2-type prespliceosome	U4/U6 x U5 tri-snRNP complex	U5 snRNP	post-mRNA release spliceosomal complex localization
Contig005809_C_parapsilosis_CDC317:2428717	G	intergenic	-	-	-;-;-;-;-	-;-;-;-;-	A;HOMO;49;1.0;-	-;-;-;-;-	-
Contig005809_C_parapsilosis_CDC317:2437785	C	exonic	CPAR2_211420	L666F	-;-;-;-;-	-;-;-;-;-	G;HOMO;46;1.0;non-synonymous	-;-;-;-;-	Has domain(s) with predicted DNA binding	methyltransferase activity	zinc ion binding activity and role in DNA repair	regulation of transcription	DNA-templated
Contig005809_C_parapsilosis_CDC317:2441603	C	intergenic	-	-	-;-;-;-;-	-;-;-;-;-	T;HOMO;38;1.0;-	-;-;-;-;-	-
Contig005809_C_parapsilosis_CDC317:2454982	C	exonic	CPAR2_211450	R459Q	-;-;-;-;-	-;-;-;-;-	T;HOMO;72;1.0;non-synonymous	-;-;-;-;-	Ortholog(s) have role in DNA recombination	nuclear-transcribed mRNA catabolic process	3'-5' exonucleolytic nonsense-mediated decay and cytoplasm	polysome localization
Contig005809_C_parapsilosis_CDC317:2489284	G	intergenic	-	-	-;-;-;-;-	T;HOMO;48;0.98;-	T;HOMO;95;1.0;-	-;-;-;-;-	-
Contig005809_C_parapsilosis_CDC317:2499618	C	exonic	CPAR2_211680	D38N	-;-;-;-;-	-;-;-;-;-	T;HOMO;70;0.99;non-synonymous	-;-;-;-;-	Ortholog(s) have fungal-type vacuole localization
Contig005809_C_parapsilosis_CDC317:2524141	C	exonic	CPAR2_211750	A10A	-;-;-;-;-	-;-;-;-;-	T;HOMO;79;1.0;synonymous	T;HOMO;34;0.97;synonymous	Ortholog(s) have fatty acid elongase activity
Contig005809_C_parapsilosis_CDC317:2556069	T	exonic	CPAR2_211890	K647K	C;HOMO;42;1.0;synonymous	C;HOMO;40;1.0;synonymous	C;HOMO;102;1.0;synonymous	-;-;-;-;-	Ortholog(s) have protein binding	bridging activity
Contig005809_C_parapsilosis_CDC317:2589970	C	exonic	CPAR2_212010	N27N	-;-;-;-;-	-;-;-;-;-	T;HOMO;81;1.0;synonymous	-;-;-;-;-	Ortholog(s) have DNA translocase activity	DNA-dependent ATPase activity	RNA polymerase II activating transcription factor binding	lysine-acetylated histone binding	nucleosomal DNA binding	rDNA binding activity
Contig005809_C_parapsilosis_CDC317:2625364	C	intergenic	-	-	T;HOMO;32;1.0;-	-;-;-;-;-	T;HOMO;78;1.0;-	-;-;-;-;-	-
Contig005809_C_parapsilosis_CDC317:2634861	T	intergenic	-	-	-;-;-;-;-	-;-;-;-;-	A;HOMO;71;1.0;-	-;-;-;-;-	-
Contig005809_C_parapsilosis_CDC317:2649997	C	intergenic	-	-	G;HOMO;34;1.0;-	G;HOMO;32;1.0;-	G;HOMO;92;1.0;-	-;-;-;-;-	-
Contig005809_C_parapsilosis_CDC317:2658903	G	intergenic	-	-	-;-;-;-;-	-;-;-;-;-	A;HOMO;33;0.97;-	-;-;-;-;-	-
Contig005809_C_parapsilosis_CDC317:2662498	G	intergenic	-	-	A;HOMO;50;1.0;-	A;HOMO;47;1.0;-	A;HOMO;114;1.0;-	-;-;-;-;-	-
Contig005809_C_parapsilosis_CDC317:2706185	A	exonic	CPAR2_212580	R11R	-;-;-;-;-	G;HOMO;46;0.98;synonymous	G;HOMO;88;0.99;synonymous	G;HOMO;50;1.0;synonymous	Has domain(s) with predicted role in mitotic sister chromatid cohesion
Contig005809_C_parapsilosis_CDC317:2718298	T	exonic	CPAR2_212630	*158W	C;HOMO;44;0.98;read-through	C;HOMO;48;1.0;read-through	C;HOMO;62;1.0;read-through	-;-;-;-;-	Protein of unknown function
Contig005809_C_parapsilosis_CDC317:2726706	C	intergenic	-	-	T;HOMO;34;0.97;-	-;-;-;-;-	T;HOMO;86;0.97;-	-;-;-;-;-	-
Contig005809_C_parapsilosis_CDC317:2748316	C	intergenic	-	-	-;-;-;-;-	-;-;-;-;-	G;HOMO;84;0.98;-	-;-;-;-;-	-
Contig005809_C_parapsilosis_CDC317:2774624	A	exonic	CPAR2_212930	L286V	-;-;-;-;-	-;-;-;-;-	C;HOMO;102;1.0;non-synonymous	C;HOMO;49;1.0;non-synonymous	Ortholog of C. albicans SC5314 : C2_00890W_A	C. dubliniensis CD36 : Cd36_15830	Candida orthopsilosis Co 90-125 : CORT_0A12240 and Candida tropicalis MYA-3404 : CTRG_01155
Contig005809_C_parapsilosis_CDC317:2787016	C	intergenic	-	-	-;-;-;-;-	-;-;-;-;-	T;HOMO;45;1.0;-	-;-;-;-;-	-
Contig005809_C_parapsilosis_CDC317:2808218	A	intergenic	-	-	C;HOMO;37;1.0;-	-;-;-;-;-	C;HOMO;86;1.0;-	C;HOMO;34;0.97;-	-
Contig005809_C_parapsilosis_CDC317:2826954	T	exonic	CPAR2_213240	V265V	-;-;-;-;-	C;HOMO;47;1.0;synonymous	C;HOMO;73;0.99;synonymous	C;HOMO;36;1.0;synonymous	Has domain(s) with predicted amino acid transmembrane transporter activity	role in amino acid transmembrane transport and integral component of membrane localization
Contig005809_C_parapsilosis_CDC317:2874508	C	intergenic	-	-	-;-;-;-;-	-;-;-;-;-	T;HOMO;64;0.98;-	-;-;-;-;-	-
Contig005809_C_parapsilosis_CDC317:2903012	G	exonic	CPAR2_213640	H470Y	-;-;-;-;-	A;HOMO;56;1.0;non-synonymous	A;HOMO;111;1.0;non-synonymous	A;HOMO;45;1.0;non-synonymous	Ortholog(s) have DNA binding transcription factor activity	sequence-specific DNA binding activity
Contig005809_C_parapsilosis_CDC317:2930812	T	exonic	CPAR2_tL(CAA)2	C22S	-;-;-;-;-	-;-;-;-;-	A;HOMO;37;1.0;non-synonymous	-;-;-;-;-	tRNA-Leu	predicted by tRNAscan-SE	CAA anticodon
Contig005809_C_parapsilosis_CDC317:2941680	A	exonic	CPAR2_213830	N1393K	-;-;-;-;-	C;HOMO;34;1.0;non-synonymous	C;HOMO;84;0.99;non-synonymous	-;-;-;-;-	Ortholog(s) have role in Golgi to vacuole transport	ascospore wall assembly	cellular sphingolipid homeostasis	retrograde transport	endosome to Golgi and GARP complex	mitochondrion localization
Contig005809_C_parapsilosis_CDC317:2948010	T	intergenic	-	-	-;-;-;-;-	-;-;-;-;-	C;HOMO;70;0.99;-	-;-;-;-;-	-
Contig005809_C_parapsilosis_CDC317:2982076	G	exonic	CPAR2_214000	R197S	-;-;-;-;-	-;-;-;-;-	T;HOMO;75;1.0;non-synonymous	-;-;-;-;-	Ortholog(s) have phosphatidylinositol-3-phosphate binding activity	role in retrograde transport	endosome to Golgi and endosome localization
Contig005809_C_parapsilosis_CDC317:2983062	A	intergenic	-	-	-;-;-;-;-	-;-;-;-;-	G;HOMO;43;0.95;-	-;-;-;-;-	-
Contig005809_C_parapsilosis_CDC317:2994446	A	intergenic	-	-	G;HOMO;49;1.0;-	G;HOMO;53;1.0;-	G;HOMO;142;0.99;-	-;-;-;-;-	-
Contig005809_C_parapsilosis_CDC317:2995474	C	intergenic	-	-	-;-;-;-;-	-;-;-;-;-	T;HOMO;56;1.0;-	-;-;-;-;-	-
Contig005809_C_parapsilosis_CDC317:3001487	A	intergenic	-	-	-;-;-;-;-	T;HOMO;59;0.95;-	T;HOMO;74;0.99;-	T;HOMO;57;0.96;-	-
Contig005809_C_parapsilosis_CDC317:3005317	T	exonic	CPAR2_214090	I1064R	G;HOMO;44;1.0;non-synonymous	-;-;-;-;-	G;HOMO;127;1.0;non-synonymous	G;HOMO;40;1.0;non-synonymous	Ortholog(s) have RNA polymerase II transcription coactivator activity	transcription factor activity	RNA polymerase II transcription factor recruiting activity
Contig005809_C_parapsilosis_CDC317:3013551	A	exonic	CPAR2_214140	L706H	-;-;-;-;-	T;HOMO;33;1.0;non-synonymous	T;HOMO;50;1.0;non-synonymous	-;-;-;-;-	Ortholog(s) have NAD+ synthase (glutamine-hydrolyzing) activity	glutaminase activity	role in NAD biosynthetic process and cytoplasm	nucleus localization
Contig006110_C_parapsilosis_CDC317:23265	T	exonic	CPAR2_700100	F46I	-;-;-;-;-	-;-;-;-;-	A;HOMO;111;1.0;non-synonymous	-;-;-;-;-	Ortholog(s) have N-acetylglucosamine-6-phosphate deacetylase activity
Contig006110_C_parapsilosis_CDC317:34531	C	exonic	CPAR2_700160	P5T	-;-;-;-;-	A;HOMO;34;0.97;non-synonymous	A;HOMO;101;1.0;non-synonymous	A;HOMO;43;1.0;non-synonymous	Ortholog(s) have role in mitochondrial outer membrane translocase complex assembly	protein import into mitochondrial outer membrane and mitochondrial sorting and assembly machinery complex localization
Contig006110_C_parapsilosis_CDC317:62146	G	exonic	CPAR2_700330	L156F	-;-;-;-;-	A;HOMO;53;1.0;non-synonymous	A;HOMO;130;1.0;non-synonymous	A;HOMO;39;1.0;non-synonymous	Ortholog(s) have ATP-dependent 3'-5' DNA helicase activity	bubble DNA binding activity
Contig006110_C_parapsilosis_CDC317:103590	A	intergenic	-	-	-;-;-;-;-	C;HOMO;37;1.0;-	C;HOMO;96;1.0;-	-;-;-;-;-	-
Contig006110_C_parapsilosis_CDC317:118659	G	intergenic	-	-	-;-;-;-;-	-;-;-;-;-	A;HOMO;46;0.98;-	-;-;-;-;-	-
Contig006110_C_parapsilosis_CDC317:180949	A	intergenic	-	-	C;HOMO;32;1.0;-	-;-;-;-;-	C;HOMO;42;1.0;-	-;-;-;-;-	-
Contig006110_C_parapsilosis_CDC317:185129	C	exonic	CPAR2_700850	A119S	A;HOMO;35;1.0;non-synonymous	A;HOMO;37;1.0;non-synonymous	A;HOMO;91;1.0;non-synonymous	-;-;-;-;-	Ortholog of C. albicans SC5314 : C1_10060C_A	C. dubliniensis CD36 : Cd36_09460	Candida tenuis NRRL Y-1498 : CANTEDRAFT_114857 and Debaryomyces hansenii CBS767 : DEHA2A03432g
Contig006110_C_parapsilosis_CDC317:251659	G	intergenic	-	-	-;-;-;-;-	A;HOMO;39;1.0;-	A;HOMO;43;1.0;-	-;-;-;-;-	-
Contig006110_C_parapsilosis_CDC317:293732	A	exonic	CPAR2_701400	L430L	G;HOMO;43;1.0;synonymous	-;-;-;-;-	G;HOMO;156;0.99;synonymous	-;-;-;-;-	Ortholog(s) have hydroxymethylglutaryl-CoA synthase activity
Contig006110_C_parapsilosis_CDC317:303541	C	intergenic	-	-	-;-;-;-;-	T;HOMO;48;1.0;-	T;HOMO;115;1.0;-	T;HOMO;35;1.0;-	-
Contig006110_C_parapsilosis_CDC317:314640	A	exonic	CPAR2_701500	N366D	-;-;-;-;-	G;HOMO;58;1.0;non-synonymous	G;HOMO;121;0.99;non-synonymous	G;HOMO;78;1.0;non-synonymous	Ortholog(s) have cytoplasm	nucleus localization
Contig006110_C_parapsilosis_CDC317:331801	GAAAAAAAAAAAAAAAAG	intergenic	-	-	-;-;-;-;-	-;-;-;-;-	AAAAAAAAAAAAAAAAAG;HETERO;32;0.13;-	-;-;-;-;-	-
Contig006110_C_parapsilosis_CDC317:339209	C	intergenic	-	-	-;-;-;-;-	-;-;-;-;-	T;HOMO;112;1.0;-	-;-;-;-;-	-
Contig006110_C_parapsilosis_CDC317:339872	G	intergenic	-	-	-;-;-;-;-	-;-;-;-;-	A;HOMO;69;1.0;-	-;-;-;-;-	-
Contig006110_C_parapsilosis_CDC317:377141	C	exonic	CPAR2_701790	A101A	-;-;-;-;-	T;HETERO;40;0.68;synonymous	T;HETERO;82;0.5;synonymous	-;-;-;-;-	Ortholog(s) have GTP binding	signal recognition particle binding activity and role in protein targeting to ER
Contig006110_C_parapsilosis_CDC317:380239	C	intergenic	-	-	-;-;-;-;-	-;-;-;-;-	T;HOMO;54;1.0;-	-;-;-;-;-	-
Contig006110_C_parapsilosis_CDC317:421215	C	intergenic	-	-	-;-;-;-;-	T;HOMO;42;0.98;-	T;HOMO;133;0.99;-	T;HOMO;45;1.0;-	-
Contig006110_C_parapsilosis_CDC317:444118	T	intergenic	-	-	-;-;-;-;-	-;-;-;-;-	C;HETERO;36;0.53;-	-;-;-;-;-	-
Contig006110_C_parapsilosis_CDC317:477092	T	intergenic	-	-	C;HETERO;75;0.12;-	C;HETERO;87;0.14;-	C;HETERO;179;0.15;-	-;-;-;-;-	-
Contig006110_C_parapsilosis_CDC317:489279	T	intergenic	-	-	G;HOMO;31;1.0;-	G;HOMO;53;1.0;-	G;HOMO;99;1.0;-	-;-;-;-;-	-
Contig006110_C_parapsilosis_CDC317:489676	G	intergenic	-	-	-;-;-;-;-	-;-;-;-;-	A;HETERO;36;0.33;-	-;-;-;-;-	-
Contig006110_C_parapsilosis_CDC317:490089	G	intergenic	-	-	-;-;-;-;-	-;-;-;-;-	A;HOMO;81;0.99;-	-;-;-;-;-	-
Contig006110_C_parapsilosis_CDC317:493472	A	intergenic	-	-	-;-;-;-;-	-;-;-;-;-	G;HOMO;50;1.0;-	-;-;-;-;-	-
Contig006110_C_parapsilosis_CDC317:530010	A	exonic	CPAR2_702500	E89E	-;-;-;-;-	G;HOMO;50;1.0;synonymous	G;HOMO;70;1.0;synonymous	-;-;-;-;-	Ortholog(s) have role in lipid homeostasis	mitochondrion organization and integral component of mitochondrial membrane	mitochondrial outer membrane localization
Contig006110_C_parapsilosis_CDC317:600069	A	exonic	CPAR2_702790	T731T	-;-;-;-;-	-;-;-;-;-	T;HETERO;164;0.51;synonymous	-;-;-;-;-	Ortholog(s) have bilirubin transmembrane transporter activity	glutathione S-conjugate-exporting ATPase activity	phytochelatin transmembrane transporter ATPase activity
Contig006110_C_parapsilosis_CDC317:622416	C	exonic	CPAR2_702920	G389A	-;-;-;-;-	-;-;-;-;-	G;HOMO;36;0.97;non-synonymous	-;-;-;-;-	Ortholog of Lodderomyces elongisporus NRLL YB-4239 : LELG_05486 and Candida orthopsilosis Co 90-125 : CORT_0G03030
Contig006110_C_parapsilosis_CDC317:622549	A	exonic	CPAR2_702920	L345L	-;-;-;-;-	-;-;-;-;-	G;HETERO;49;0.45;synonymous	-;-;-;-;-	Ortholog of Lodderomyces elongisporus NRLL YB-4239 : LELG_05486 and Candida orthopsilosis Co 90-125 : CORT_0G03030
Contig006110_C_parapsilosis_CDC317:631702	C	exonic	CPAR2_702960	V426V	A;HETERO;46;0.22;synonymous	-;-;-;-;-	A;HETERO;141;0.18;synonymous	A;HETERO;70;0.14;synonymous	Ortholog(s) have cell periphery	fungal-type vacuole localization
Contig006110_C_parapsilosis_CDC317:633417	A	intergenic	-	-	G;HOMO;32;1.0;-	G;HOMO;34;1.0;-	G;HOMO;124;0.99;-	-;-;-;-;-	-
Contig006110_C_parapsilosis_CDC317:633712	T	exonic	CPAR2_702970	T532T	-;-;-;-;-	-;-;-;-;-	G;HOMO;53;1.0;synonymous	-;-;-;-;-	Ortholog of C. albicans SC5314 : C7_01990C_A	C. dubliniensis CD36 : Cd36_71800	Pichia stipitis Pignal : PICST_46242 and Candida orthopsilosis Co 90-125 : CORT_0G03090
Contig006110_C_parapsilosis_CDC317:634939	G	exonic	CPAR2_702970	N123N	A;HETERO;71;0.1;synonymous	-;-;-;-;-	A;HETERO;210;0.18;synonymous	A;HETERO;87;0.18;synonymous	Ortholog of C. albicans SC5314 : C7_01990C_A	C. dubliniensis CD36 : Cd36_71800	Pichia stipitis Pignal : PICST_46242 and Candida orthopsilosis Co 90-125 : CORT_0G03090
Contig006110_C_parapsilosis_CDC317:635811	A	intergenic	-	-	G;HOMO;43;1.0;-	G;HOMO;42;1.0;-	G;HOMO;96;1.0;-	-;-;-;-;-	-
Contig006110_C_parapsilosis_CDC317:662415	A	intergenic	-	-	-;-;-;-;-	-;-;-;-;-	G;HOMO;41;1.0;-	-;-;-;-;-	-
Contig006110_C_parapsilosis_CDC317:662504	A	intergenic	-	-	-;-;-;-;-	G;HOMO;34;1.0;-	G;HOMO;111;1.0;-	G;HOMO;38;0.97;-	-
Contig006110_C_parapsilosis_CDC317:662634	A	intergenic	-	-	-;-;-;-;-	G;HOMO;40;1.0;-	G;HOMO;151;1.0;-	G;HOMO;53;1.0;-	-
Contig006110_C_parapsilosis_CDC317:662643	A	intergenic	-	-	-;-;-;-;-	T;HOMO;39;1.0;-	T;HOMO;146;0.99;-	T;HOMO;54;1.0;-	-
Contig006110_C_parapsilosis_CDC317:663523	C	intergenic	-	-	-;-;-;-;-	T;HOMO;48;1.0;-	T;HOMO;97;0.98;-	T;HOMO;42;1.0;-	-
Contig006110_C_parapsilosis_CDC317:669930	A	intergenic	-	-	-;-;-;-;-	-;-;-;-;-	C;HOMO;41;1.0;-	-;-;-;-;-	-
Contig006110_C_parapsilosis_CDC317:689270	G	intergenic	-	-	-;-;-;-;-	C;HOMO;36;1.0;-	C;HOMO;80;1.0;-	C;HOMO;31;1.0;-	-
Contig006110_C_parapsilosis_CDC317:691339	T	intergenic	-	-	-;-;-;-;-	G;HOMO;31;1.0;-	G;HOMO;31;1.0;-	-;-;-;-;-	-
Contig006110_C_parapsilosis_CDC317:711389	T	exonic	CPAR2_703270	K8K	-;-;-;-;-	C;HOMO;56;1.0;synonymous	C;HOMO;108;0.99;synonymous	C;HOMO;37;1.0;synonymous	Ortholog(s) have calcium ion binding	inositol-1	2	4	5	6-pentakisphosphate 5-phosphatase activity and inositol-1	2	4	5-tetrakisphosphate 5-phosphatase activity	more
Contig006110_C_parapsilosis_CDC317:713669	A	intergenic	-	-	-;-;-;-;-	-;-;-;-;-	G;HOMO;32;1.0;-	-;-;-;-;-	-
Contig006110_C_parapsilosis_CDC317:718421	T	exonic	CPAR2_703320	L296S	-;-;-;-;-	C;HOMO;86;1.0;non-synonymous	C;HOMO;95;1.0;non-synonymous	C;HOMO;64;1.0;non-synonymous	Ortholog(s) have nucleoside:proton symporter activity and role in nucleoside transport
Contig006110_C_parapsilosis_CDC317:740590	G	exonic	CPAR2_703390	G59G	-;-;-;-;-	-;-;-;-;-	A;HETERO;60;0.13;synonymous	-;-;-;-;-	Ortholog(s) have bile acid-exporting ATPase activity	role in bile acid and bile salt transport and endoplasmic reticulum	fungal-type vacuole localization
Contig006110_C_parapsilosis_CDC317:744022	C	exonic	CPAR2_703390	F1203L	-;-;-;-;-	A;HOMO;48;1.0;non-synonymous	A;HOMO;100;1.0;non-synonymous	-;-;-;-;-	Ortholog(s) have bile acid-exporting ATPase activity	role in bile acid and bile salt transport and endoplasmic reticulum	fungal-type vacuole localization
Contig006110_C_parapsilosis_CDC317:753690	C	exonic	CPAR2_703440	D144N	-;-;-;-;-	T;HOMO;45;1.0;non-synonymous	T;HOMO;72;1.0;non-synonymous	T;HOMO;37;1.0;non-synonymous	Ortholog of C. albicans SC5314 : C7_01930C_A	C. dubliniensis CD36 : Cd36_71740	Candida tenuis NRRL Y-1498 : CANTEDRAFT_102923 and Debaryomyces hansenii CBS767 : DEHA2C03190g
Contig006110_C_parapsilosis_CDC317:753755	A	exonic	CPAR2_703440	F122S	-;-;-;-;-	G;HOMO;33;0.97;non-synonymous	G;HOMO;54;1.0;non-synonymous	G;HOMO;36;1.0;non-synonymous	Ortholog of C. albicans SC5314 : C7_01930C_A	C. dubliniensis CD36 : Cd36_71740	Candida tenuis NRRL Y-1498 : CANTEDRAFT_102923 and Debaryomyces hansenii CBS767 : DEHA2C03190g
Contig006110_C_parapsilosis_CDC317:762268	A	intergenic	-	-	-;-;-;-;-	-;-;-;-;-	G;HOMO;54;1.0;-	-;-;-;-;-	-
Contig006110_C_parapsilosis_CDC317:805303	T	intergenic	-	-	-;-;-;-;-	C;HOMO;32;1.0;-	C;HOMO;49;1.0;-	C;HOMO;33;0.97;-	-
Contig006110_C_parapsilosis_CDC317:806468	G	exonic	CPAR2_703670	T33T	-;-;-;-;-	-;-;-;-;-	A;HETERO;66;0.53;synonymous	-;-;-;-;-	Ortholog(s) have fungal-type vacuole membrane localization
Contig006110_C_parapsilosis_CDC317:818537	A	exonic	CPAR2_703720	V338V	-;-;-;-;-	G;HETERO;86;0.1;synonymous	G;HETERO;144;0.24;synonymous	-;-;-;-;-	Has domain(s) with predicted hydrolase activity
Contig006110_C_parapsilosis_CDC317:826718	G	exonic	CPAR2_703780	L172L	-;-;-;-;-	A;HOMO;41;1.0;synonymous	A;HOMO;122;1.0;synonymous	A;HOMO;31;1.0;synonymous	Ortholog of Lodderomyces elongisporus NRLL YB-4239 : LELG_05172 and Candida orthopsilosis Co 90-125 : CORT_0G03940
Contig006110_C_parapsilosis_CDC317:826790	T	exonic	CPAR2_703780	H196H	-;-;-;-;-	-;-;-;-;-	C;HOMO;67;1.0;synonymous	-;-;-;-;-	Ortholog of Lodderomyces elongisporus NRLL YB-4239 : LELG_05172 and Candida orthopsilosis Co 90-125 : CORT_0G03940
Contig006110_C_parapsilosis_CDC317:828630	T	intergenic	-	-	-;-;-;-;-	A;HOMO;50;1.0;-	A;HOMO;117;1.0;-	A;HOMO;45;1.0;-	-
Contig006110_C_parapsilosis_CDC317:828880	A	intergenic	-	-	-;-;-;-;-	G;HOMO;52;1.0;-	G;HOMO;118;1.0;-	G;HOMO;46;1.0;-	-
Contig006110_C_parapsilosis_CDC317:902887	G	intergenic	-	-	A;HOMO;36;1.0;-	A;HOMO;62;0.98;-	A;HOMO;141;0.99;-	-;-;-;-;-	-
Contig006110_C_parapsilosis_CDC317:933248	T	intergenic	-	-	-;-;-;-;-	-;-;-;-;-	C;HOMO;86;1.0;-	-;-;-;-;-	-
Contig006110_C_parapsilosis_CDC317:946087	A	intergenic	-	-	-;-;-;-;-	G;HOMO;37;1.0;-	G;HOMO;91;1.0;-	G;HOMO;32;0.91;-	-
Contig006110_C_parapsilosis_CDC317:950171	GAAAAAAAAAAAAAAAAAAG	intergenic	-	-	-;-;-;-;-	AAAAAAAAAAAAAAAAAAAG;HETERO;31;0.13;-	-;-;-;-;-	-;-;-;-;-	-
Contig006110_C_parapsilosis_CDC317:956999	G	intergenic	-	-	-;-;-;-;-	A;HOMO;32;0.81;-	A;HETERO;54;0.74;-	-;-;-;-;-	-
Contig006139_C_parapsilosis_CDC317:46469	ATGTTGTTGTTGTTGTTGTTGTTGTTGTT	exonic	CPAR2_500200	HTTTTTTTTT665QTTTTTTTTT	-;-;-;-;-	TTGTTGTTGTTGTTGTTGTTGTTGTTGTT;HETERO;47;0.64;non-synonymous	-;-;-;-;-	-;-;-;-;-	Ortholog(s) have role in DNA repair	cellular protein complex assembly	chromatin organization and NuA4 histone acetyltransferase complex localization
Contig006139_C_parapsilosis_CDC317:63318	T	intergenic	-	-	-;-;-;-;-	-;-;-;-;-	C;HOMO;61;1.0;-	-;-;-;-;-	-
Contig006139_C_parapsilosis_CDC317:69984	C	exonic	CPAR2_500310	V557V	-;-;-;-;-	T;HOMO;39;1.0;synonymous	T;HOMO;104;1.0;synonymous	-;-;-;-;-	Ortholog(s) have phosphatidylinositol-3	5-bisphosphate binding activity and role in macroautophagy	piecemeal microautophagy of the nucleus
Contig006139_C_parapsilosis_CDC317:97677	A	intergenic	-	-	-;-;-;-;-	-;-;-;-;-	G;HOMO;67;0.99;-	-;-;-;-;-	-
Contig006139_C_parapsilosis_CDC317:115750	C	intergenic	-	-	-;-;-;-;-	-;-;-;-;-	T;HOMO;72;1.0;-	-;-;-;-;-	-
Contig006139_C_parapsilosis_CDC317:116816	A	exonic	CPAR2_500510	N156D	-;-;-;-;-	-;-;-;-;-	G;HOMO;52;1.0;non-synonymous	-;-;-;-;-	Ortholog(s) have structural constituent of cytoskeleton activity
Contig006139_C_parapsilosis_CDC317:153047	G	exonic	CPAR2_500660	S501S	-;-;-;-;-	-;-;-;-;-	A;HETERO;47;0.64;synonymous	-;-;-;-;-	Putative adhesin
Contig006139_C_parapsilosis_CDC317:153614	T	exonic	CPAR2_500660	S690S	C;HOMO;31;0.97;synonymous	-;-;-;-;-	C;HOMO;43;1.0;synonymous	C;HOMO;34;1.0;synonymous	Putative adhesin
Contig006139_C_parapsilosis_CDC317:153653	C	exonic	CPAR2_500660	T703T	-;-;-;-;-	-;-;-;-;-	A;HETERO;45;0.24;synonymous	A;HETERO;44;0.34;synonymous	Putative adhesin
Contig006139_C_parapsilosis_CDC317:153962	T	exonic	CPAR2_500660	G806G	-;-;-;-;-	C;HOMO;45;0.96;synonymous	C;HOMO;60;0.98;synonymous	C;HOMO;34;0.94;synonymous	Putative adhesin
Contig006139_C_parapsilosis_CDC317:153974	C	exonic	CPAR2_500660	G810G	-;-;-;-;-	T;HOMO;40;0.97;synonymous	T;HOMO;54;0.98;synonymous	-;-;-;-;-	Putative adhesin
Contig006139_C_parapsilosis_CDC317:153986	T	exonic	CPAR2_500660	G814G	-;-;-;-;-	-;-;-;-;-	C;HOMO;44;0.98;synonymous	-;-;-;-;-	Putative adhesin
Contig006139_C_parapsilosis_CDC317:162945	A	intergenic	-	-	-;-;-;-;-	G;HOMO;71;1.0;-	G;HOMO;82;1.0;-	G;HOMO;32;1.0;-	-
Contig006139_C_parapsilosis_CDC317:228220	G	exonic	CPAR2_500970	E659K	-;-;-;-;-	-;-;-;-;-	A;HOMO;89;1.0;non-synonymous	-;-;-;-;-	Ortholog(s) have role in cellular response to drug	cellular response to starvation and filamentous growth of a population of unicellular organisms in response to chemical stimulus	more
Contig006139_C_parapsilosis_CDC317:259892	A	intergenic	-	-	G;HOMO;45;1.0;-	G;HOMO;32;1.0;-	G;HOMO;108;1.0;-	-;-;-;-;-	-
Contig006139_C_parapsilosis_CDC317:265330	T	exonic	CPAR2_501110	T561T	-;-;-;-;-	-;-;-;-;-	C;HOMO;85;0.99;synonymous	-;-;-;-;-	Ortholog of C. albicans SC5314 : C4_06420W_A	C. dubliniensis CD36 : Cd36_45910	Candida tenuis NRRL Y-1498 : CANTEDRAFT_119393 and Debaryomyces hansenii CBS767 : DEHA2E08976g
Contig006139_C_parapsilosis_CDC317:290179	A	exonic	CPAR2_501260	V88V	G;HOMO;32;0.97;synonymous	-;-;-;-;-	G;HOMO;73;1.0;synonymous	-;-;-;-;-	Ortholog(s) have tRNA binding activity and role in tRNA processing
Contig006139_C_parapsilosis_CDC317:291529	A	exonic	CPAR2_501270	T317A	G;HOMO;47;1.0;non-synonymous	G;HOMO;36;1.0;non-synonymous	G;HOMO;131;0.98;non-synonymous	-;-;-;-;-	Ortholog(s) have unfolded protein binding activity	role in cellular response to drug	protein folding and chaperonin-containing T-complex localization
Contig006139_C_parapsilosis_CDC317:306964	G	intergenic	-	-	A;HOMO;54;0.98;-	A;HOMO;53;1.0;-	A;HOMO;101;1.0;-	-;-;-;-;-	-
Contig006139_C_parapsilosis_CDC317:373479	A	intergenic	-	-	-;-;-;-;-	-;-;-;-;-	G;HOMO;87;1.0;-	G;HOMO;33;1.0;-	-
Contig006139_C_parapsilosis_CDC317:411019	G	intergenic	-	-	-;-;-;-;-	-;-;-;-;-	T;HOMO;61;1.0;-	-;-;-;-;-	-
Contig006139_C_parapsilosis_CDC317:411479	G	intergenic	-	-	-;-;-;-;-	T;HETERO;58;0.47;-	T;HETERO;112;0.5;-	T;HETERO;70;0.46;-	-
Contig006139_C_parapsilosis_CDC317:412522	A	intergenic	-	-	-;-;-;-;-	-;-;-;-;-	G;HOMO;82;1.0;-	G;HOMO;35;1.0;-	-
Contig006139_C_parapsilosis_CDC317:424905	T	intergenic	-	-	-;-;-;-;-	-;-;-;-;-	C;HOMO;100;1.0;-	C;HOMO;34;1.0;-	-
Contig006139_C_parapsilosis_CDC317:425212	T	intergenic	-	-	C;HOMO;31;0.97;-	C;HOMO;40;1.0;-	C;HOMO;116;0.99;-	-;-;-;-;-	-
Contig006139_C_parapsilosis_CDC317:429383	G	exonic	CPAR2_501810	D72N	-;-;-;-;-	A;HOMO;42;1.0;non-synonymous	A;HOMO;118;1.0;non-synonymous	A;HOMO;36;0.97;non-synonymous	Protein of unknown function
Contig006139_C_parapsilosis_CDC317:429697	T	exonic	CPAR2_501810	F176F	C;HETERO;39;0.38;synonymous	-;-;-;-;-	-;-;-;-;-	-;-;-;-;-	Protein of unknown function
Contig006139_C_parapsilosis_CDC317:431767	C	intergenic	-	-	-;-;-;-;-	-;-;-;-;-	T;HOMO;68;1.0;-	-;-;-;-;-	-
Contig006139_C_parapsilosis_CDC317:469099	T	exonic	CPAR2_502070	D40D	-;-;-;-;-	C;HOMO;47;1.0;synonymous	C;HOMO;88;1.0;synonymous	C;HOMO;55;1.0;synonymous	Ortholog of C. albicans SC5314 : C5_03440W_B	Candida tenuis NRRL Y-1498 : CANTEDRAFT_115402	Lodderomyces elongisporus NRLL YB-4239 : LELG_04205 and Debaryomyces hansenii CBS767 : DEHA2E22660g
Contig006139_C_parapsilosis_CDC317:470131	A	exonic	CPAR2_502080	L223L	-;-;-;-;-	G;HOMO;50;1.0;synonymous	G;HOMO;108;0.99;synonymous	G;HOMO;40;1.0;synonymous	Ortholog of C. albicans SC5314 : C5_03460C_A	C. dubliniensis CD36 : Cd36_53210	Candida tenuis NRRL Y-1498 : CANTEDRAFT_115403 and Debaryomyces hansenii CBS767 : DEHA2E22638g
Contig006139_C_parapsilosis_CDC317:480137	G	intergenic	-	-	-;-;-;-;-	-;-;-;-;-	T;HETERO;74;0.5;-	-;-;-;-;-	-
Contig006139_C_parapsilosis_CDC317:480144	T	intergenic	-	-	-;-;-;-;-	-;-;-;-;-	C;HOMO;71;1.0;-	-;-;-;-;-	-
Contig006139_C_parapsilosis_CDC317:533545	T	exonic	CPAR2_502310	V187G	-;-;-;-;-	G;HOMO;50;1.0;non-synonymous	G;HOMO;104;1.0;non-synonymous	G;HOMO;38;1.0;non-synonymous	Ortholog of C. albicans SC5314 : C5_00100C_A	C. dubliniensis CD36 : Cd36_50140	Debaryomyces hansenii CBS767 : DEHA2B10230g and Pichia stipitis Pignal : PICST_63700
Contig006139_C_parapsilosis_CDC317:576708	A	intergenic	-	-	-;-;-;-;-	-;-;-;-;-	T;HOMO;43;1.0;-	-;-;-;-;-	-
Contig006139_C_parapsilosis_CDC317:588459	A	intergenic	-	-	-;-;-;-;-	-;-;-;-;-	G;HETERO;71;0.28;-	-;-;-;-;-	-
Contig006139_C_parapsilosis_CDC317:588490	T	intergenic	-	-	-;-;-;-;-	C;HETERO;32;0.13;-	C;HETERO;69;0.19;-	-;-;-;-;-	-
Contig006139_C_parapsilosis_CDC317:588496	C	intergenic	-	-	-;-;-;-;-	T;HETERO;32;0.13;-	T;HETERO;68;0.19;-	-;-;-;-;-	-
Contig006139_C_parapsilosis_CDC317:589210	A	exonic	CPAR2_502600	T15T	G;HOMO;31;1.0;synonymous	-;-;-;-;-	G;HOMO;95;1.0;synonymous	-;-;-;-;-	Protein of unknown function
Contig006139_C_parapsilosis_CDC317:591495	A	exonic	CPAR2_502600	N777T	C;HETERO;61;0.18;non-synonymous	-;-;-;-;-	-;-;-;-;-	C;HETERO;72;0.18;non-synonymous	Protein of unknown function
Contig006139_C_parapsilosis_CDC317:592361	A	intergenic	-	-	-;-;-;-;-	-;-;-;-;-	T;HETERO;31;0.19;-	-;-;-;-;-	-
Contig006139_C_parapsilosis_CDC317:592721	G	intergenic	-	-	-;-;-;-;-	-;-;-;-;-	T;HOMO;59;1.0;-	-;-;-;-;-	-
Contig006139_C_parapsilosis_CDC317:612980	T	intergenic	-	-	-;-;-;-;-	C;HOMO;49;0.98;-	C;HOMO;71;1.0;-	-;-;-;-;-	-
Contig006139_C_parapsilosis_CDC317:662995	A	intergenic	-	-	-;-;-;-;-	G;HOMO;60;1.0;-	G;HOMO;131;1.0;-	G;HOMO;56;0.98;-	-
Contig006139_C_parapsilosis_CDC317:663208	A	intergenic	-	-	-;-;-;-;-	C;HETERO;73;0.11;-	C;HETERO;150;0.13;-	C;HETERO;56;0.13;-	-
Contig006139_C_parapsilosis_CDC317:667219	A	exonic	CPAR2_502890	L33M	-;-;-;-;-	T;HOMO;51;0.98;non-synonymous	T;HOMO;88;1.0;non-synonymous	T;HOMO;36;1.0;non-synonymous	Orotidine-5'-phosphate decarboxylase
Contig006139_C_parapsilosis_CDC317:672065	GAAT	intergenic	-	-	-;-;-;-;-	-;-;-;-;-	GAAA;HETERO;32;0.28;-	-;-;-;-;-	-
Contig006139_C_parapsilosis_CDC317:674975	T	exonic	CPAR2_502930	L43L	C;HOMO;39;1.0;synonymous	C;HOMO;53;1.0;synonymous	C;HOMO;97;1.0;synonymous	-;-;-;-;-	Ortholog(s) have peptidyl-prolyl cis-trans isomerase activity	unfolded protein binding activity	role in cellular response to heat	protein refolding and cytosol localization
Contig006139_C_parapsilosis_CDC317:703288	G	intergenic	-	-	-;-;-;-;-	-;-;-;-;-	A;HOMO;54;1.0;-	-;-;-;-;-	-
Contig006139_C_parapsilosis_CDC317:703374	A	intergenic	-	-	G;HOMO;33;0.94;-	-;-;-;-;-	G;HOMO;76;0.99;-	G;HOMO;32;1.0;-	-
Contig006139_C_parapsilosis_CDC317:712371	G	intergenic	-	-	T;HOMO;46;1.0;-	T;HOMO;40;1.0;-	T;HOMO;112;1.0;-	-;-;-;-;-	-
Contig006139_C_parapsilosis_CDC317:716674	A	intergenic	-	-	T;HETERO;35;0.11;-	-;-;-;-;-	T;HETERO;116;0.2;-	-;-;-;-;-	-
Contig006139_C_parapsilosis_CDC317:719006	A	exonic	CPAR2_503070	Q763Q	G;HOMO;45;1.0;synonymous	G;HOMO;31;1.0;synonymous	G;HOMO;121;1.0;synonymous	-;-;-;-;-	Ortholog(s) have 3'-tRNA processing endoribonuclease activity	role in mitochondrial tRNA 3'-end processing	nuclear tRNA 3'-trailer cleavage	endonucleolytic and mitochondrion	nucleus localization
Contig006139_C_parapsilosis_CDC317:721303	G	intergenic	-	-	-;-;-;-;-	-;-;-;-;-	A;HOMO;72;0.99;-	-;-;-;-;-	-
Contig006139_C_parapsilosis_CDC317:721327	T	intergenic	-	-	-;-;-;-;-	-;-;-;-;-	C;HOMO;78;1.0;-	-;-;-;-;-	-
Contig006139_C_parapsilosis_CDC317:721385	T	intergenic	-	-	-;-;-;-;-	C;HOMO;32;1.0;-	C;HOMO;82;1.0;-	C;HOMO;34;1.0;-	-
Contig006139_C_parapsilosis_CDC317:721401	A	intergenic	-	-	-;-;-;-;-	G;HOMO;35;0.97;-	G;HOMO;88;1.0;-	G;HOMO;32;1.0;-	-
Contig006139_C_parapsilosis_CDC317:721440	C	intergenic	-	-	-;-;-;-;-	T;HOMO;42;1.0;-	T;HOMO;98;1.0;-	T;HOMO;33;1.0;-	-
Contig006139_C_parapsilosis_CDC317:736227	A	exonic	CPAR2_503150	V429A	G;HOMO;37;1.0;non-synonymous	G;HOMO;63;1.0;non-synonymous	G;HOMO;82;1.0;non-synonymous	-;-;-;-;-	Ortholog(s) have transcription factor binding activity
Contig006139_C_parapsilosis_CDC317:741465	G	intergenic	-	-	-;-;-;-;-	-;-;-;-;-	C;HOMO;47;0.98;-	-;-;-;-;-	-
Contig006139_C_parapsilosis_CDC317:741507	C	intergenic	-	-	-;-;-;-;-	-;-;-;-;-	T;HOMO;45;1.0;-	-;-;-;-;-	-
Contig006139_C_parapsilosis_CDC317:741585	G	intergenic	-	-	-;-;-;-;-	-;-;-;-;-	A;HOMO;46;1.0;-	-;-;-;-;-	-
Contig006139_C_parapsilosis_CDC317:741601	G	intergenic	-	-	-;-;-;-;-	-;-;-;-;-	A;HOMO;49;1.0;-	-;-;-;-;-	-
Contig006139_C_parapsilosis_CDC317:741767	C	intergenic	-	-	-;-;-;-;-	-;-;-;-;-	A;HOMO;56;1.0;-	-;-;-;-;-	-
Contig006139_C_parapsilosis_CDC317:744639	A	intergenic	-	-	-;-;-;-;-	-;-;-;-;-	G;HOMO;53;1.0;-	-;-;-;-;-	-
Contig006139_C_parapsilosis_CDC317:862894	T	intergenic	-	-	-;-;-;-;-	-;-;-;-;-	C;HETERO;86;0.5;-	C;HETERO;45;0.47;-	-
Contig006139_C_parapsilosis_CDC317:876067	T	exonic	CPAR2_503830	S1421S	C;HOMO;37;1.0;synonymous	C;HOMO;41;1.0;synonymous	C;HOMO;84;1.0;synonymous	-;-;-;-;-	Ortholog(s) have protein complex binding activity and role in cellular response to calcium ion	cellular response to zinc ion	early endosome to late endosome transport	regulation of protein complex assembly	vacuolar acidification
Contig006139_C_parapsilosis_CDC317:876189	C	exonic	CPAR2_503840	G196S	-;-;-;-;-	-;-;-;-;-	T;HOMO;43;1.0;non-synonymous	-;-;-;-;-	Ortholog of C. albicans SC5314 : C3_01230C_A	C. dubliniensis CD36 : Cd36_81190	Debaryomyces hansenii CBS767 : DEHA2A09042g and Pichia stipitis Pignal : PICST_42519
Contig006139_C_parapsilosis_CDC317:876232	A	exonic	CPAR2_503840	V181V	-;-;-;-;-	-;-;-;-;-	G;HOMO;63;1.0;synonymous	-;-;-;-;-	Ortholog of C. albicans SC5314 : C3_01230C_A	C. dubliniensis CD36 : Cd36_81190	Debaryomyces hansenii CBS767 : DEHA2A09042g and Pichia stipitis Pignal : PICST_42519
Contig006139_C_parapsilosis_CDC317:905411	A	intergenic	-	-	-;-;-;-;-	-;-;-;-;-	G;HOMO;59;1.0;-	-;-;-;-;-	-
Contig006139_C_parapsilosis_CDC317:916117	T	intergenic	-	-	-;-;-;-;-	A;HOMO;44;0.98;-	A;HOMO;101;1.0;-	A;HOMO;48;1.0;-	-
Contig006139_C_parapsilosis_CDC317:935195	T	intergenic	-	-	-;-;-;-;-	C;HOMO;35;0.97;-	C;HOMO;113;0.98;-	-;-;-;-;-	-
Contig006139_C_parapsilosis_CDC317:947931	GAAAAAAAAAAAAAG	intergenic	-	-	-;-;-;-;-	-;-;-;-;-	AAAAAAAAAAAAAAG;HETERO;110;0.57;-	-;-;-;-;-	-
Contig006372_C_parapsilosis_CDC317:26392	A	exonic	CPAR2_400050	T358P	-;-;-;-;-	C;HOMO;33;1.0;non-synonymous	C;HOMO;57;1.0;non-synonymous	-;-;-;-;-	Ortholog(s) have role in cellular response to drug
Contig006372_C_parapsilosis_CDC317:64737	A	exonic	CPAR2_400230	F212F	-;-;-;-;-	G;HOMO;31;1.0;synonymous	G;HOMO;81;1.0;synonymous	G;HOMO;38;1.0;synonymous	Has domain(s) with predicted role in transmembrane transport and integral component of membrane localization
Contig006372_C_parapsilosis_CDC317:68817	C	intergenic	-	-	T;HOMO;33;1.0;-	T;HOMO;50;1.0;-	T;HOMO;93;1.0;-	-;-;-;-;-	-
Contig006372_C_parapsilosis_CDC317:87058	ACGC	intergenic	-	-	-;-;-;-;-	-;-;-;-;-	ACAC;HOMO;35;0.91;-	-;-;-;-;-	-
Contig006372_C_parapsilosis_CDC317:87084	A	intergenic	-	-	-;-;-;-;-	-;-;-;-;-	G;HOMO;36;0.97;-	-;-;-;-;-	-
Contig006372_C_parapsilosis_CDC317:88778	T	intergenic	-	-	C;HOMO;32;1.0;-	-;-;-;-;-	C;HOMO;70;1.0;-	-;-;-;-;-	-
Contig006372_C_parapsilosis_CDC317:88789	C	intergenic	-	-	T;HOMO;32;1.0;-	T;HOMO;32;0.97;-	T;HOMO;79;0.99;-	-;-;-;-;-	-
Contig006372_C_parapsilosis_CDC317:114978	T	intergenic	-	-	-;-;-;-;-	-;-;-;-;-	C;HOMO;50;1.0;-	-;-;-;-;-	-
Contig006372_C_parapsilosis_CDC317:115574	G	intergenic	-	-	-;-;-;-;-	A;HOMO;42;1.0;-	A;HOMO;95;1.0;-	A;HOMO;38;1.0;-	-
Contig006372_C_parapsilosis_CDC317:136732	ATGAAAAAAAAAAAAAAAAT	intergenic	-	-	GTGAAAAAAAAAAAAAAAAT;HOMO;32;0.66;-	-;-;-;-;-	GTGAAAAAAAAAAAAAAAAT;HOMO;62;0.73;-	-;-;-;-;-	-
Contig006372_C_parapsilosis_CDC317:143193	A	exonic	CPAR2_400650	L197S	G;HOMO;45;1.0;non-synonymous	-;-;-;-;-	G;HOMO;74;1.0;non-synonymous	G;HOMO;32;1.0;non-synonymous	Ortholog(s) have role in U1 snRNA 3'-end processing	U4 snRNA 3'-end processing and U5 snRNA 3'-end processing	more
Contig006372_C_parapsilosis_CDC317:143759	A	exonic	CPAR2_400650	G8G	-;-;-;-;-	G;HOMO;36;1.0;synonymous	G;HOMO;51;1.0;synonymous	-;-;-;-;-	Ortholog(s) have role in U1 snRNA 3'-end processing	U4 snRNA 3'-end processing and U5 snRNA 3'-end processing	more
Contig006372_C_parapsilosis_CDC317:180659	C	intergenic	-	-	-;-;-;-;-	-;-;-;-;-	T;HOMO;62;1.0;-	-;-;-;-;-	-
Contig006372_C_parapsilosis_CDC317:225331	G	exonic	CPAR2_401090	C26W	-;-;-;-;-	-;-;-;-;-	C;HOMO;93;1.0;non-synonymous	C;HOMO;38;0.97;non-synonymous	Ortholog(s) have lysophosphatidylethanolamine acyltransferase activity	triglyceride lipase activity	role in cell budding	triglyceride catabolic process	triglyceride mobilization and lipid droplet localization
Contig006372_C_parapsilosis_CDC317:229228	C	exonic	CPAR2_401120	E356E	-;-;-;-;-	T;HOMO;59;1.0;synonymous	T;HOMO;109;1.0;synonymous	T;HOMO;42;0.98;synonymous	Ortholog(s) have magnesium ion transmembrane transporter activity	role in magnesium ion export from mitochondrion and mitochondrial inner membrane localization
Contig006372_C_parapsilosis_CDC317:238372	A	exonic	CPAR2_401160	E363E	-;-;-;-;-	G;HOMO;63;1.0;synonymous	G;HOMO;83;1.0;synonymous	G;HOMO;45;1.0;synonymous	Ortholog(s) have role in protein localization to plasma membrane	protein targeting to vacuole	receptor-mediated endocytosis	response to pheromone
Contig006372_C_parapsilosis_CDC317:247088	A	intergenic	-	-	-;-;-;-;-	G;HOMO;40;1.0;-	G;HOMO;111;1.0;-	-;-;-;-;-	-
Contig006372_C_parapsilosis_CDC317:266134	G	exonic	CPAR2_401290	R897G	C;HOMO;35;1.0;non-synonymous	-;-;-;-;-	C;HOMO;94;1.0;non-synonymous	C;HOMO;34;1.0;non-synonymous	Ortholog(s) have DNA binding transcription factor activity
Contig006372_C_parapsilosis_CDC317:272726	C	exonic	CPAR2_401300	E233K	-;-;-;-;-	-;-;-;-;-	T;HOMO;73;1.0;non-synonymous	-;-;-;-;-	Ortholog(s) have carnitine O-acetyltransferase activity
Contig006372_C_parapsilosis_CDC317:283173	G	intergenic	-	-	-;-;-;-;-	A;HOMO;39;1.0;-	A;HOMO;63;1.0;-	-;-;-;-;-	-
Contig006372_C_parapsilosis_CDC317:289176	A	intergenic	-	-	G;HOMO;32;1.0;-	G;HOMO;37;1.0;-	G;HOMO;86;1.0;-	-;-;-;-;-	-
Contig006372_C_parapsilosis_CDC317:302161	T	intergenic	-	-	-;-;-;-;-	A;HOMO;71;0.99;-	A;HOMO;98;0.98;-	A;HOMO;46;0.98;-	-
Contig006372_C_parapsilosis_CDC317:309978	TAAAAAAAAAAAAG	intergenic	-	-	-;-;-;-;-	-;-;-;-;-	AAAAAAAAAAAAAG;HETERO;37;0.7;-	-;-;-;-;-	-
Contig006372_C_parapsilosis_CDC317:340319	C	exonic	CPAR2_401540	A228A	A;HETERO;72;0.22;synonymous	-;-;-;-;-	A;HETERO;173;0.15;synonymous	A;HETERO;79;0.15;synonymous	Ortholog(s) have carboxypeptidase activity	role in proteolysis involved in cellular protein catabolic process and fungal-type vacuole lumen localization
Contig006372_C_parapsilosis_CDC317:342407	A	exonic	CPAR2_401550	I289I	-;-;-;-;-	-;-;-;-;-	G;HETERO;175;0.14;synonymous	G;HETERO;68;0.13;synonymous	Has domain(s) with predicted metallocarboxypeptidase activity and role in proteolysis
Contig006372_C_parapsilosis_CDC317:342422	A	exonic	CPAR2_401550	G284G	-;-;-;-;-	G;HETERO;90;0.11;synonymous	G;HETERO;185;0.13;synonymous	G;HETERO;72;0.13;synonymous	Has domain(s) with predicted metallocarboxypeptidase activity and role in proteolysis
Contig006372_C_parapsilosis_CDC317:344174	C	intergenic	-	-	-;-;-;-;-	-;-;-;-;-	A;HOMO;61;1.0;-	-;-;-;-;-	-
Contig006372_C_parapsilosis_CDC317:355948	C	intergenic	-	-	-;-;-;-;-	T;HOMO;37;1.0;-	T;HOMO;54;1.0;-	-;-;-;-;-	-
Contig006372_C_parapsilosis_CDC317:376647	A	exonic	CPAR2_401700	G140G	G;HOMO;38;1.0;synonymous	G;HOMO;34;1.0;synonymous	G;HOMO;81;1.0;synonymous	-;-;-;-;-	Ortholog(s) have protein binding	bridging activity and role in vesicle-mediated transport
Contig006372_C_parapsilosis_CDC317:394692	G	intergenic	-	-	A;HOMO;33;1.0;-	-;-;-;-;-	A;HOMO;88;1.0;-	-;-;-;-;-	-
Contig006372_C_parapsilosis_CDC317:403140	C	intergenic	-	-	-;-;-;-;-	T;HOMO;35;1.0;-	T;HOMO;107;0.99;-	T;HOMO;45;1.0;-	-
Contig006372_C_parapsilosis_CDC317:446892	T	intergenic	-	-	-;-;-;-;-	G;HOMO;53;1.0;-	G;HOMO;125;1.0;-	G;HOMO;43;1.0;-	-
Contig006372_C_parapsilosis_CDC317:449041	A	exonic	CPAR2_402040	S405S	-;-;-;-;-	G;HOMO;35;1.0;synonymous	G;HOMO;77;1.0;synonymous	G;HOMO;40;1.0;synonymous	Ortholog(s) have dicarboxylic acid transmembrane transporter activity	role in dicarboxylic acid transport and plasma membrane localization
Contig006372_C_parapsilosis_CDC317:449317	C	exonic	CPAR2_402040	L313L	-;-;-;-;-	T;HOMO;61;1.0;synonymous	T;HOMO;99;1.0;synonymous	T;HOMO;35;1.0;synonymous	Ortholog(s) have dicarboxylic acid transmembrane transporter activity	role in dicarboxylic acid transport and plasma membrane localization
Contig006372_C_parapsilosis_CDC317:449371	G	exonic	CPAR2_402040	Y295Y	-;-;-;-;-	A;HOMO;59;1.0;synonymous	A;HOMO;87;0.99;synonymous	A;HOMO;41;1.0;synonymous	Ortholog(s) have dicarboxylic acid transmembrane transporter activity	role in dicarboxylic acid transport and plasma membrane localization
Contig006372_C_parapsilosis_CDC317:466794	T	intergenic	-	-	-;-;-;-;-	-;-;-;-;-	C;HOMO;58;1.0;-	-;-;-;-;-	-
Contig006372_C_parapsilosis_CDC317:479039	A	intergenic	-	-	-;-;-;-;-	-;-;-;-;-	G;HOMO;56;0.98;-	-;-;-;-;-	-
Contig006372_C_parapsilosis_CDC317:492692	G	intergenic	-	-	-;-;-;-;-	-;-;-;-;-	T;HOMO;53;1.0;-	T;HOMO;31;1.0;-	-
Contig006372_C_parapsilosis_CDC317:535511	T	exonic	CPAR2_402450	K64E	-;-;-;-;-	-;-;-;-;-	C;HOMO;79;1.0;non-synonymous	-;-;-;-;-	Ortholog(s) have peptidase activity	role in protein targeting to ER	signal peptide processing and plasma membrane	signal peptidase complex localization
Contig006372_C_parapsilosis_CDC317:546377	G	exonic	CPAR2_402490	A423T	-;-;-;-;-	A;HETERO;40;0.75;non-synonymous	A;HETERO;65;0.78;non-synonymous	A;HETERO;38;0.84;non-synonymous	Protein of unknown function
Contig006372_C_parapsilosis_CDC317:546386	T	exonic	CPAR2_402490	S426T	-;-;-;-;-	A;HETERO;39;0.74;non-synonymous	A;HETERO;67;0.7;non-synonymous	A;HETERO;37;0.78;non-synonymous	Protein of unknown function
Contig006372_C_parapsilosis_CDC317:546545	ACT	exonic	CPAR2_402490	T479S	-;-;-;-;-	-;-;-;-;-	TCT;HETERO;44;0.8;non-synonymous	-;-;-;-;-	Protein of unknown function
Contig006372_C_parapsilosis_CDC317:546551	T	exonic	CPAR2_402490	S481P	-;-;-;-;-	-;-;-;-;-	C;HETERO;45;0.73;non-synonymous	-;-;-;-;-	Protein of unknown function
Contig006372_C_parapsilosis_CDC317:546563	T	exonic	CPAR2_402490	S485P	-;-;-;-;-	-;-;-;-;-	C;HOMO;57;0.89;non-synonymous	C;HOMO;31;0.94;non-synonymous	Protein of unknown function
Contig006372_C_parapsilosis_CDC317:546569	A	exonic	CPAR2_402490	T487S	-;-;-;-;-	-;-;-;-;-	T;HOMO;53;0.96;non-synonymous	-;-;-;-;-	Protein of unknown function
Contig006372_C_parapsilosis_CDC317:616062	T	exonic	CPAR2_402850	R73R	C;HETERO;62;0.48;synonymous	C;HETERO;71;0.76;synonymous	-;-;-;-;-	C;HETERO;61;0.48;synonymous	Ortholog(s) have plasma membrane localization
Contig006372_C_parapsilosis_CDC317:618337	T	exonic	CPAR2_402860	Q404Q	-;-;-;-;-	-;-;-;-;-	C;HETERO;92;0.15;synonymous	-;-;-;-;-	Ortholog(s) have enzyme inhibitor activity and role in actin cortical patch assembly	negative regulation of catalytic activity	septin cytoskeleton organization
Contig006372_C_parapsilosis_CDC317:627585	A	intergenic	-	-	-;-;-;-;-	-;-;-;-;-	G;HOMO;47;1.0;-	-;-;-;-;-	-
Contig006372_C_parapsilosis_CDC317:632688	T	intergenic	-	-	-;-;-;-;-	-;-;-;-;-	C;HOMO;35;1.0;-	-;-;-;-;-	-
Contig006372_C_parapsilosis_CDC317:632994	T	intergenic	-	-	C;HOMO;32;1.0;-	-;-;-;-;-	C;HOMO;71;0.99;-	-;-;-;-;-	-
Contig006372_C_parapsilosis_CDC317:636442	A	exonic	CPAR2_402930	E374G	G;HETERO;59;0.42;non-synonymous	G;HETERO;64;0.52;non-synonymous	-;-;-;-;-	G;HETERO;57;0.47;non-synonymous	Ortholog(s) have role in axial cellular bud site selection and cellular bud neck septin ring	fungal-type vacuole	incipient cellular bud site	integral component of plasma membrane localization
Contig006372_C_parapsilosis_CDC317:637814	C	exonic	CPAR2_402930	H831H	T;HETERO;36;0.64;synonymous	T;HETERO;51;0.47;synonymous	-;-;-;-;-	-;-;-;-;-	Ortholog(s) have role in axial cellular bud site selection and cellular bud neck septin ring	fungal-type vacuole	incipient cellular bud site	integral component of plasma membrane localization
Contig006372_C_parapsilosis_CDC317:671959	A	exonic	CPAR2_403080	I48T	-;-;-;-;-	G;HOMO;51;1.0;non-synonymous	G;HOMO;120;0.99;non-synonymous	G;HOMO;64;1.0;non-synonymous	Ortholog(s) have RNA polymerase II regulatory region sequence-specific DNA binding	RNA polymerase II transcription factor activity	sequence-specific DNA binding	zinc ion binding activity
Contig006372_C_parapsilosis_CDC317:682824	T	exonic	CPAR2_403120	I871L	G;HOMO;41;1.0;non-synonymous	G;HOMO;42;1.0;non-synonymous	G;HOMO;131;1.0;non-synonymous	-;-;-;-;-	Ortholog(s) have role in ER to Golgi vesicle-mediated transport	Golgi vesicle docking	SNARE complex assembly and ER to Golgi transport vesicle membrane	Golgi membrane localization
Contig006372_C_parapsilosis_CDC317:684441	G	exonic	CPAR2_403120	R332C	A;HETERO;56;0.57;non-synonymous	A;HETERO;67;0.36;non-synonymous	-;-;-;-;-	A;HETERO;67;0.46;non-synonymous	Ortholog(s) have role in ER to Golgi vesicle-mediated transport	Golgi vesicle docking	SNARE complex assembly and ER to Golgi transport vesicle membrane	Golgi membrane localization
Contig006372_C_parapsilosis_CDC317:701418	G	intergenic	-	-	-;-;-;-;-	-;-;-;-;-	A;HOMO;40;0.97;-	-;-;-;-;-	-
Contig006372_C_parapsilosis_CDC317:718848	G	exonic	CPAR2_403260	A301V	-;-;-;-;-	A;HETERO;41;0.1;non-synonymous	A;HETERO;115;0.23;non-synonymous	A;HETERO;42;0.17;non-synonymous	Ortholog of C. albicans SC5314 : C4_02440C_A/PGA38	C. dubliniensis CD36 : Cd36_42320	Candida tenuis NRRL Y-1498 : cten_CGOB_00184 and Debaryomyces hansenii CBS767 : DEHA2G17930g
Contig006372_C_parapsilosis_CDC317:718863	A	exonic	CPAR2_403260	V296A	-;-;-;-;-	G;HETERO;41;0.12;non-synonymous	-;-;-;-;-	-;-;-;-;-	Ortholog of C. albicans SC5314 : C4_02440C_A/PGA38	C. dubliniensis CD36 : Cd36_42320	Candida tenuis NRRL Y-1498 : cten_CGOB_00184 and Debaryomyces hansenii CBS767 : DEHA2G17930g
Contig006372_C_parapsilosis_CDC317:756952	C	intergenic	-	-	-;-;-;-;-	-;-;-;-;-	T;HETERO;61;0.31;-	-;-;-;-;-	-
Contig006372_C_parapsilosis_CDC317:762783	G	exonic	CPAR2_403510	T387T	-;-;-;-;-	A;HOMO;32;0.91;synonymous	A;HOMO;79;0.84;synonymous	A;HOMO;37;0.81;synonymous	Expression regulated by Bcr1p	expression induced in biofilms and hypoxia	required for normal biofilm development
Contig006372_C_parapsilosis_CDC317:762825	A	exonic	CPAR2_403510	T373T	-;-;-;-;-	-;-;-;-;-	G;HETERO;71;0.17;synonymous	G;HETERO;33;0.21;synonymous	Expression regulated by Bcr1p	expression induced in biofilms and hypoxia	required for normal biofilm development
Contig006372_C_parapsilosis_CDC317:762865	TCG	exonic	CPAR2_403510	E360E	TCA;HETERO;33;0.58;synonymous	-;-;-;-;-	TCA;HETERO;70;0.59;synonymous	-;-;-;-;-	Expression regulated by Bcr1p	expression induced in biofilms and hypoxia	required for normal biofilm development
Contig006372_C_parapsilosis_CDC317:770436	A	exonic	CPAR2_403520	L461S	-;-;-;-;-	-;-;-;-;-	G;HOMO;35;1.0;non-synonymous	-;-;-;-;-	Ortholog(s) have cell adhesion molecule binding activity
Contig006372_C_parapsilosis_CDC317:770651	CTCT	exonic	CPAR2_403520	ER389ER	-;-;-;-;-	-;-;-;-;-	TTCT;HETERO;57;0.4;synonymous	-;-;-;-;-	Ortholog(s) have cell adhesion molecule binding activity
Contig006372_C_parapsilosis_CDC317:770657	G	exonic	CPAR2_403520	S387S	A;HETERO;36;0.28;synonymous	-;-;-;-;-	A;HETERO;61;0.28;synonymous	-;-;-;-;-	Ortholog(s) have cell adhesion molecule binding activity
Contig006372_C_parapsilosis_CDC317:770687	ACTT	exonic	CPAR2_403520	SE377SD	ACTA;HETERO;36;0.22;non-synonymous	-;-;-;-;-	ACTA;HETERO;62;0.27;non-synonymous	-;-;-;-;-	Ortholog(s) have cell adhesion molecule binding activity
Contig006372_C_parapsilosis_CDC317:770720	ACTT	exonic	CPAR2_403520	SE366SD	-;-;-;-;-	-;-;-;-;-	ACTA;HETERO;53;0.66;non-synonymous	-;-;-;-;-	Ortholog(s) have cell adhesion molecule binding activity
Contig006372_C_parapsilosis_CDC317:770777	C	exonic	CPAR2_403520	E347E	-;-;-;-;-	T;HETERO;35;0.43;synonymous	T;HETERO;72;0.31;synonymous	T;HETERO;34;0.29;synonymous	Ortholog(s) have cell adhesion molecule binding activity
Contig006372_C_parapsilosis_CDC317:770795	C	exonic	CPAR2_403520	S341S	-;-;-;-;-	T;HETERO;34;0.32;synonymous	-;-;-;-;-	T;HETERO;33;0.24;synonymous	Ortholog(s) have cell adhesion molecule binding activity
Contig006372_C_parapsilosis_CDC317:770798	A	exonic	CPAR2_403520	S340S	-;-;-;-;-	-;-;-;-;-	G;HETERO;83;0.23;synonymous	G;HETERO;36;0.19;synonymous	Ortholog(s) have cell adhesion molecule binding activity
Contig006372_C_parapsilosis_CDC317:770840	T	exonic	CPAR2_403520	E326E	-;-;-;-;-	-;-;-;-;-	C;HETERO;134;0.17;synonymous	C;HETERO;67;0.18;synonymous	Ortholog(s) have cell adhesion molecule binding activity
Contig006372_C_parapsilosis_CDC317:770912	ACTT	exonic	CPAR2_403520	SE302SD	-;-;-;-;-	ACTA;HETERO;32;0.38;non-synonymous	ACTA;HETERO;76;0.3;non-synonymous	ACTA;HETERO;33;0.33;non-synonymous	Ortholog(s) have cell adhesion molecule binding activity
Contig006372_C_parapsilosis_CDC317:770921	TTCC	exonic	CPAR2_403520	ER299ER	-;-;-;-;-	-;-;-;-;-	TTCT;HETERO;76;0.25;synonymous	TTCT;HETERO;39;0.21;synonymous	Ortholog(s) have cell adhesion molecule binding activity
Contig006372_C_parapsilosis_CDC317:770993	C	exonic	CPAR2_403520	P275P	-;-;-;-;-	-;-;-;-;-	T;HETERO;49;0.24;synonymous	-;-;-;-;-	Ortholog(s) have cell adhesion molecule binding activity
Contig006372_C_parapsilosis_CDC317:786342	T	exonic	CPAR2_403580	N425S	-;-;-;-;-	-;-;-;-;-	C;HOMO;52;1.0;non-synonymous	-;-;-;-;-	Has domain(s) with predicted zinc ion binding activity
Contig006372_C_parapsilosis_CDC317:823468	C	intergenic	-	-	-;-;-;-;-	-;-;-;-;-	T;HOMO;88;0.98;-	-;-;-;-;-	-
Contig006372_C_parapsilosis_CDC317:823602	A	intergenic	-	-	-;-;-;-;-	-;-;-;-;-	G;HETERO;81;0.22;-	-;-;-;-;-	-
Contig006372_C_parapsilosis_CDC317:830279	C	exonic	CPAR2_403760	L143L	T;HETERO;59;0.51;synonymous	T;HETERO;75;0.56;synonymous	-;-;-;-;-	T;HETERO;88;0.48;synonymous	Ortholog(s) have structural constituent of nuclear pore activity
Contig006372_C_parapsilosis_CDC317:845096	G	intergenic	-	-	A;HETERO;46;0.7;-	A;HETERO;43;0.56;-	-;-;-;-;-	A;HETERO;42;0.33;-	-
Contig006372_C_parapsilosis_CDC317:862367	G	exonic	CPAR2_403900	N677N	A;HOMO;38;1.0;synonymous	A;HOMO;51;1.0;synonymous	A;HOMO;93;1.0;synonymous	-;-;-;-;-	Ortholog(s) have MAP kinase tyrosine phosphatase activity
Contig006372_C_parapsilosis_CDC317:865529	T	intergenic	-	-	-;-;-;-;-	A;HETERO;33;0.52;-	A;HETERO;56;0.38;-	-;-;-;-;-	-
Contig006372_C_parapsilosis_CDC317:873103	T	intergenic	-	-	-;-;-;-;-	-;-;-;-;-	C;HOMO;52;1.0;-	-;-;-;-;-	-
Contig006372_C_parapsilosis_CDC317:873133	C	intergenic	-	-	-;-;-;-;-	-;-;-;-;-	A;HOMO;39;1.0;-	-;-;-;-;-	-
Contig006372_C_parapsilosis_CDC317:873146	A	intergenic	-	-	-;-;-;-;-	-;-;-;-;-	G;HOMO;37;1.0;-	-;-;-;-;-	-
Contig006372_C_parapsilosis_CDC317:873157	G	intergenic	-	-	-;-;-;-;-	-;-;-;-;-	C;HOMO;36;1.0;-	-;-;-;-;-	-
Contig006372_C_parapsilosis_CDC317:889887	T	intergenic	-	-	C;HETERO;68;0.15;-	C;HETERO;89;0.22;-	-;-;-;-;-	C;HETERO;71;0.11;-	-
Contig006372_C_parapsilosis_CDC317:892331	G	intergenic	-	-	A;HOMO;42;1.0;-	A;HOMO;49;1.0;-	A;HOMO;86;0.98;-	-;-;-;-;-	-
Contig006372_C_parapsilosis_CDC317:903480	A	intergenic	-	-	G;HETERO;32;0.47;-	-;-;-;-;-	G;HETERO;138;0.49;-	-;-;-;-;-	-
Contig006372_C_parapsilosis_CDC317:966497	C	exonic	CPAR2_404290	A9A	-;-;-;-;-	-;-;-;-;-	T;HOMO;85;0.99;synonymous	-;-;-;-;-	Ortholog(s) have glyoxysome localization
Contig006372_C_parapsilosis_CDC317:976820	T	exonic	CPAR2_404340	N22H	-;-;-;-;-	G;HETERO;43;0.49;non-synonymous	G;HETERO;76;0.57;non-synonymous	G;HETERO;43;0.47;non-synonymous	Ortholog(s) have mRNA binding activity and role in ribosomal large subunit biogenesis	stress granule assembly	translational initiation
Contig006372_C_parapsilosis_CDC317:977182	G	intergenic	-	-	-;-;-;-;-	-;-;-;-;-	A;HOMO;36;1.0;-	-;-;-;-;-	-
Contig006372_C_parapsilosis_CDC317:987658	C	exonic	CPAR2_404410	R141C	-;-;-;-;-	-;-;-;-;-	T;HOMO;60;1.0;non-synonymous	-;-;-;-;-	Ortholog(s) have role in actin cortical patch localization	cellular bud site selection and cellular bud neck	cytoplasm	nucleus	plasma membrane localization
Contig006372_C_parapsilosis_CDC317:988213	A	exonic	CPAR2_404410	I326V	-;-;-;-;-	G;HETERO;37;0.38;non-synonymous	G;HETERO;76;0.45;non-synonymous	G;HETERO;41;0.37;non-synonymous	Ortholog(s) have role in actin cortical patch localization	cellular bud site selection and cellular bud neck	cytoplasm	nucleus	plasma membrane localization
Contig006372_C_parapsilosis_CDC317:993554	T	intergenic	-	-	-;-;-;-;-	-;-;-;-;-	C;HETERO;50;0.66;-	-;-;-;-;-	-
Contig006372_C_parapsilosis_CDC317:1004681	T	exonic	CPAR2_404520	T28A	-;-;-;-;-	C;HOMO;41;1.0;non-synonymous	C;HOMO;90;0.99;non-synonymous	C;HOMO;35;1.0;non-synonymous	Ortholog of S. cerevisiae : MAY24	C. albicans SC5314 : C3_03530W_A	C. glabrata CBS138 : CAGL0L08382g	C. dubliniensis CD36 : Cd36_83540 and Candida tenuis NRRL Y-1498 : CANTEDRAFT_115795
Contig006372_C_parapsilosis_CDC317:1029605	A	exonic	CPAR2_404610	I322K	-;-;-;-;-	T;HOMO;35;1.0;non-synonymous	T;HOMO;88;0.99;non-synonymous	T;HOMO;41;0.98;non-synonymous	Ortholog(s) have uracil DNA N-glycosylase activity	role in DNA repair and mitochondrion	nucleus localization
Contig006372_C_parapsilosis_CDC317:1038654	T	intergenic	-	-	-;-;-;-;-	-;-;-;-;-	C;HOMO;53;1.0;-	-;-;-;-;-	-
Contig006372_C_parapsilosis_CDC317:1038681	C	intergenic	-	-	-;-;-;-;-	-;-;-;-;-	T;HOMO;60;1.0;-	-;-;-;-;-	-
Contig006372_C_parapsilosis_CDC317:1058782	A	intergenic	-	-	-;-;-;-;-	-;-;-;-;-	T;HOMO;47;1.0;-	-;-;-;-;-	-
Contig006372_C_parapsilosis_CDC317:1067841	C	intergenic	-	-	-;-;-;-;-	T;HOMO;41;1.0;-	T;HOMO;65;1.0;-	-;-;-;-;-	-
Contig006372_C_parapsilosis_CDC317:1071489	T	exonic	CPAR2_404780	S961S	-;-;-;-;-	A;HETERO;32;0.28;synonymous	-;-;-;-;-	-;-;-;-;-	Putative cell adhesion protein	binds human plasminogen and high-molecular-mass kininogen at cell surface
Contig006372_C_parapsilosis_CDC317:1071564	A	exonic	CPAR2_404780	G986G	-;-;-;-;-	T;HETERO;36;0.19;synonymous	T;HETERO;76;0.18;synonymous	-;-;-;-;-	Putative cell adhesion protein	binds human plasminogen and high-molecular-mass kininogen at cell surface
Contig006372_C_parapsilosis_CDC317:1074326	C	intergenic	-	-	-;-;-;-;-	-;-;-;-;-	T;HOMO;70;1.0;-	-;-;-;-;-	-
Contig006372_C_parapsilosis_CDC317:1075322	A	intergenic	-	-	-;-;-;-;-	T;HOMO;38;1.0;-	T;HOMO;79;0.99;-	T;HOMO;39;1.0;-	-
Contig006372_C_parapsilosis_CDC317:1077941	C	exonic	CPAR2_404790	I581I	-;-;-;-;-	T;HETERO;87;0.17;synonymous	T;HETERO;148;0.16;synonymous	T;HETERO;85;0.14;synonymous	Ortholog(s) have role in cell adhesion involved in multi-species biofilm formation	cell adhesion involved in single-species biofilm formation
Contig006372_C_parapsilosis_CDC317:1077947	A	exonic	CPAR2_404790	E583E	-;-;-;-;-	G;HETERO;93;0.13;synonymous	G;HETERO;150;0.19;synonymous	G;HETERO;83;0.12;synonymous	Ortholog(s) have role in cell adhesion involved in multi-species biofilm formation	cell adhesion involved in single-species biofilm formation
Contig006372_C_parapsilosis_CDC317:1077956	A	exonic	CPAR2_404790	S586S	-;-;-;-;-	C;HETERO;88;0.13;synonymous	C;HETERO;144;0.18;synonymous	C;HETERO;76;0.17;synonymous	Ortholog(s) have role in cell adhesion involved in multi-species biofilm formation	cell adhesion involved in single-species biofilm formation
Contig006372_C_parapsilosis_CDC317:1078055	G	exonic	CPAR2_404790	E619E	A;HETERO;33;0.27;synonymous	A;HETERO;51;0.16;synonymous	A;HETERO;75;0.28;synonymous	-;-;-;-;-	Ortholog(s) have role in cell adhesion involved in multi-species biofilm formation	cell adhesion involved in single-species biofilm formation
Contig006372_C_parapsilosis_CDC317:1078064	C	exonic	CPAR2_404790	S622S	-;-;-;-;-	-;-;-;-;-	A;HETERO;67;0.25;synonymous	-;-;-;-;-	Ortholog(s) have role in cell adhesion involved in multi-species biofilm formation	cell adhesion involved in single-species biofilm formation
Contig006372_C_parapsilosis_CDC317:1079117	C	exonic	CPAR2_404790	T973T	-;-;-;-;-	T;HETERO;48;0.31;synonymous	T;HETERO;83;0.47;synonymous	T;HETERO;43;0.4;synonymous	Ortholog(s) have role in cell adhesion involved in multi-species biofilm formation	cell adhesion involved in single-species biofilm formation
Contig006372_C_parapsilosis_CDC317:1083498	A	intergenic	-	-	-;-;-;-;-	-;-;-;-;-	T;HOMO;60;1.0;-	-;-;-;-;-	-
Contig006372_C_parapsilosis_CDC317:1088931	T	exonic	CPAR2_404800	V875V	-;-;-;-;-	-;-;-;-;-	C;HETERO;48;0.19;synonymous	-;-;-;-;-	Putative cell adhesion protein	binds human plasminogen and high-molecular-mass kininogen at cell surface	induced under adhesion-inducing growth conditions
Contig006372_C_parapsilosis_CDC317:1089003	T	exonic	CPAR2_404800	P899P	-;-;-;-;-	C;HETERO;35;0.71;synonymous	C;HOMO;73;0.85;synonymous	C;HETERO;40;0.7;synonymous	Putative cell adhesion protein	binds human plasminogen and high-molecular-mass kininogen at cell surface	induced under adhesion-inducing growth conditions
Contig006372_C_parapsilosis_CDC317:1092422	A	exonic	CPAR2_404830	I160T	-;-;-;-;-	-;-;-;-;-	G;HOMO;78;1.0;non-synonymous	-;-;-;-;-	Ortholog(s) have bis(5'-nucleosyl)-tetraphosphatase (asymmetrical) activity	nucleoside-triphosphatase activity	role in adenosine catabolic process and mitochondrion	nucleus localization
Contig006372_C_parapsilosis_CDC317:1131463	A	intergenic	-	-	G;HOMO;43;1.0;-	-;-;-;-;-	G;HOMO;109;1.0;-	G;HOMO;34;1.0;-	-
Contig006372_C_parapsilosis_CDC317:1138549	A	exonic	CPAR2_405050	A509A	-;-;-;-;-	-;-;-;-;-	G;HOMO;67;1.0;synonymous	-;-;-;-;-	Ortholog(s) have peptide alpha-N-acetyltransferase activity	role in N-terminal protein amino acid acetylation	macroautophagy and NatC complex localization
Contig006372_C_parapsilosis_CDC317:1144652	A	exonic	CPAR2_405090	S830G	G;HOMO;37;1.0;non-synonymous	G;HOMO;43;1.0;non-synonymous	G;HOMO;60;1.0;non-synonymous	-;-;-;-;-	Ortholog(s) have mRNA binding activity and P-body localization
Contig006372_C_parapsilosis_CDC317:1147312	G	intergenic	-	-	-;-;-;-;-	-;-;-;-;-	C;HOMO;87;1.0;-	-;-;-;-;-	-
Contig006372_C_parapsilosis_CDC317:1153673	A	intergenic	-	-	-;-;-;-;-	G;HOMO;66;1.0;-	G;HOMO;134;1.0;-	G;HOMO;49;1.0;-	-
Contig006372_C_parapsilosis_CDC317:1158550	A	exonic	CPAR2_405170	L328P	-;-;-;-;-	G;HOMO;46;1.0;non-synonymous	G;HOMO;90;1.0;non-synonymous	G;HOMO;35;1.0;non-synonymous	Ortholog(s) have thiosulfate sulfurtransferase activity	role in tRNA wobble position uridine thiolation and mitochondrion localization
Contig006372_C_parapsilosis_CDC317:1164505	T	intergenic	-	-	-;-;-;-;-	-;-;-;-;-	C;HOMO;76;1.0;-	-;-;-;-;-	-
Contig006372_C_parapsilosis_CDC317:1167848	C	exonic	CPAR2_405200	K59K	-;-;-;-;-	T;HOMO;36;1.0;synonymous	T;HOMO;77;1.0;synonymous	-;-;-;-;-	Ortholog(s) have role in U1 snRNA 3'-end processing	U4 snRNA 3'-end processing and U5 snRNA 3'-end processing	more
Contig006372_C_parapsilosis_CDC317:1196869	CAAAAAAAAAAAAAAAAG	intergenic	-	-	-;-;-;-;-	-;-;-;-;-	AAAAAAAAAAAAAAAAAG;HETERO;48;0.08;-	-;-;-;-;-	-
Contig006372_C_parapsilosis_CDC317:1214779	A	intergenic	-	-	G;HETERO;35;0.14;-	G;HETERO;52;0.15;-	G;HETERO;75;0.2;-	-;-;-;-;-	-
Contig006372_C_parapsilosis_CDC317:1247413	A	exonic	CPAR2_405460	D178E	-;-;-;-;-	T;HOMO;36;1.0;non-synonymous	T;HOMO;119;0.99;non-synonymous	T;HOMO;32;1.0;non-synonymous	Ortholog(s) have nucleus localization
Contig006372_C_parapsilosis_CDC317:1278207	G	intergenic	-	-	T;HOMO;34;1.0;-	T;HOMO;39;1.0;-	T;HOMO;82;1.0;-	-;-;-;-;-	-
Contig006372_C_parapsilosis_CDC317:1294038	C	exonic	CPAR2_405650	V183I	-;-;-;-;-	T;HOMO;35;1.0;non-synonymous	T;HOMO;131;1.0;non-synonymous	T;HOMO;39;1.0;non-synonymous	Ortholog(s) have enzyme activator activity and role in ascospore wall assembly	meiotic DNA integrity checkpoint	positive regulation of protein catabolic process	proteolysis	synaptonemal complex assembly
Contig006372_C_parapsilosis_CDC317:1298673	T	intergenic	-	-	-;-;-;-;-	-;-;-;-;-	C;HOMO;38;1.0;-	-;-;-;-;-	-
Contig006372_C_parapsilosis_CDC317:1303439	G	intergenic	-	-	-;-;-;-;-	-;-;-;-;-	A;HETERO;53;0.19;-	-;-;-;-;-	-
Contig006372_C_parapsilosis_CDC317:1312137	A	exonic	CPAR2_405730	F195L	-;-;-;-;-	C;HOMO;46;1.0;non-synonymous	C;HOMO;104;0.99;non-synonymous	-;-;-;-;-	Ortholog(s) have ribosome binding activity	role in mitochondrial translational initiation and mitochondrion localization
Contig006372_C_parapsilosis_CDC317:1370392	G	intergenic	-	-	-;-;-;-;-	-;-;-;-;-	A;HOMO;52;1.0;-	-;-;-;-;-	-
Contig006372_C_parapsilosis_CDC317:1398625	G	intergenic	-	-	-;-;-;-;-	-;-;-;-;-	A;HOMO;54;0.98;-	-;-;-;-;-	-
Contig006372_C_parapsilosis_CDC317:1403937	T	exonic	CPAR2_406140	F221I	-;-;-;-;-	-;-;-;-;-	A;HOMO;54;1.0;non-synonymous	-;-;-;-;-	Ortholog of C. albicans SC5314 : C2_09420W_A	C. dubliniensis CD36 : Cd36_23530	Candida tenuis NRRL Y-1498 : CANTEDRAFT_116829 and Debaryomyces hansenii CBS767 : DEHA2B01826g
Contig006372_C_parapsilosis_CDC317:1501367	A	intergenic	-	-	-;-;-;-;-	G;HOMO;52;1.0;-	G;HOMO;104;1.0;-	G;HOMO;49;1.0;-	-
Contig006372_C_parapsilosis_CDC317:1511902	A	intergenic	-	-	-;-;-;-;-	-;-;-;-;-	C;HOMO;56;1.0;-	-;-;-;-;-	-
Contig006372_C_parapsilosis_CDC317:1514424	T	intergenic	-	-	C;HOMO;39;1.0;-	-;-;-;-;-	C;HOMO;87;1.0;-	-;-;-;-;-	-
Contig006372_C_parapsilosis_CDC317:1515669	T	exonic	CPAR2_406700	D503G	C;HOMO;37;1.0;non-synonymous	C;HOMO;46;0.98;non-synonymous	C;HOMO;78;1.0;non-synonymous	-;-;-;-;-	Ortholog of C. albicans SC5314 : C2_06930C_A	C. dubliniensis CD36 : Cd36_21220	Candida tenuis NRRL Y-1498 : CANTEDRAFT_127772 and Candida orthopsilosis Co 90-125 : CORT_0C06120
Contig006372_C_parapsilosis_CDC317:1555340	C	exonic	CPAR2_406950	T161M	-;-;-;-;-	-;-;-;-;-	T;HOMO;57;1.0;non-synonymous	-;-;-;-;-	Ortholog(s) have role in purine nucleobase catabolic process
Contig006372_C_parapsilosis_CDC317:1567999	A	exonic	CPAR2_407010	*126K	-;-;-;-;-	T;HOMO;44;1.0;read-through	T;HOMO;81;1.0;read-through	T;HOMO;49;1.0;read-through	Ortholog of C. albicans SC5314 : C2_09330C_A	C. dubliniensis CD36 : Cd36_23450	Candida tenuis NRRL Y-1498 : cten_CGOB_00249 and Debaryomyces hansenii CBS767 : DEHA2B01980g
Contig006372_C_parapsilosis_CDC317:1603898	T	intergenic	-	-	-;-;-;-;-	-;-;-;-;-	C;HOMO;83;1.0;-	C;HOMO;36;1.0;-	-
Contig006372_C_parapsilosis_CDC317:1605562	A	exonic	CPAR2_407200	F899I	T;HOMO;35;1.0;non-synonymous	-;-;-;-;-	T;HOMO;85;1.0;non-synonymous	T;HOMO;35;1.0;non-synonymous	Ortholog(s) have xenobiotic transmembrane transporting ATPase activity	role in secondary metabolite biosynthetic process	xenobiotic transport and plasma membrane localization
Contig006372_C_parapsilosis_CDC317:1618243	G	exonic	CPAR2_407250	L176F	-;-;-;-;-	A;HOMO;42;1.0;non-synonymous	A;HOMO;93;1.0;non-synonymous	-;-;-;-;-	Has domain(s) with predicted transporter activity	role in transmembrane transport and integral component of membrane localization
Contig006372_C_parapsilosis_CDC317:1618820	G	intergenic	-	-	-;-;-;-;-	C;HOMO;54;1.0;-	C;HOMO;112;1.0;-	C;HOMO;34;1.0;-	-
Contig006372_C_parapsilosis_CDC317:1626727	A	intergenic	-	-	-;-;-;-;-	-;-;-;-;-	C;HOMO;49;1.0;-	-;-;-;-;-	-
Contig006372_C_parapsilosis_CDC317:1627217	A	intergenic	-	-	G;HOMO;34;1.0;-	-;-;-;-;-	G;HOMO;78;1.0;-	-;-;-;-;-	-
Contig006372_C_parapsilosis_CDC317:1631156	C	exonic	CPAR2_407300	C151C	T;HETERO;39;0.28;synonymous	T;HETERO;53;0.11;synonymous	T;HETERO;148;0.17;synonymous	-;-;-;-;-	Has domain(s) with predicted transporter activity	role in transmembrane transport and integral component of membrane localization
Contig006372_C_parapsilosis_CDC317:1631163	G	exonic	CPAR2_407300	V154I	A;HETERO;40;0.28;non-synonymous	A;HETERO;58;0.14;non-synonymous	A;HETERO;158;0.21;non-synonymous	-;-;-;-;-	Has domain(s) with predicted transporter activity	role in transmembrane transport and integral component of membrane localization
Contig006372_C_parapsilosis_CDC317:1655328	T	intergenic	-	-	-;-;-;-;-	-;-;-;-;-	C;HOMO;55;1.0;-	-;-;-;-;-	-
Contig006372_C_parapsilosis_CDC317:1698177	G	intergenic	-	-	-;-;-;-;-	-;-;-;-;-	C;HOMO;48;0.94;-	-;-;-;-;-	-
Contig006372_C_parapsilosis_CDC317:1703951	G	intergenic	-	-	A;HOMO;49;0.98;-	A;HOMO;36;1.0;-	A;HOMO;88;1.0;-	-;-;-;-;-	-
Contig006372_C_parapsilosis_CDC317:1705233	T	exonic	CPAR2_407600	T313T	-;-;-;-;-	-;-;-;-;-	C;HOMO;40;1.0;synonymous	-;-;-;-;-	Ortholog(s) have iron ion transmembrane transporter activity	role in iron ion homeostasis	mitochondrial iron ion transport and mitochondrial inner membrane	plasma membrane localization
Contig006372_C_parapsilosis_CDC317:1710081	G	exonic	CPAR2_407630	L1180F	A;HOMO;43;1.0;non-synonymous	-;-;-;-;-	A;HOMO;130;1.0;non-synonymous	-;-;-;-;-	Has domain(s) with predicted ATP binding	protein serine/threonine kinase activity and role in protein phosphorylation
Contig006372_C_parapsilosis_CDC317:1715331	C	intergenic	-	-	-;-;-;-;-	-;-;-;-;-	T;HOMO;70;1.0;-	T;HOMO;42;1.0;-	-
Contig006372_C_parapsilosis_CDC317:1737507	A	exonic	CPAR2_407740	E196E	G;HOMO;38;1.0;synonymous	G;HOMO;35;1.0;synonymous	G;HOMO;110;0.99;synonymous	-;-;-;-;-	Ortholog(s) have role in transcription by RNA polymerase II and transcription factor TFIID complex localization
Contig006372_C_parapsilosis_CDC317:1744223	T	exonic	CPAR2_407790	F46L	C;HOMO;52;1.0;non-synonymous	-;-;-;-;-	C;HOMO;122;1.0;non-synonymous	C;HOMO;33;1.0;non-synonymous	Ortholog of C. albicans SC5314 : C2_10730W_A	C. dubliniensis CD36 : Cd36_24630	Candida orthopsilosis Co 90-125 : CORT_0C07130 and Spathaspora passalidarum NRRL Y-27907 : SPAPADRAFT_149801
Contig006372_C_parapsilosis_CDC317:1780328	C	intergenic	-	-	-;-;-;-;-	-;-;-;-;-	T;HETERO;40;0.35;-	-;-;-;-;-	-
Contig006372_C_parapsilosis_CDC317:1786711	T	intergenic	-	-	-;-;-;-;-	C;HOMO;36;1.0;-	C;HOMO;111;1.0;-	C;HOMO;33;1.0;-	-
mito_C_parapsilosis_CDC317:2081	C	exonic	CapafMp02	G305S	-;-;-;-;-	-;-;-;-;-	T;HOMO;42;1.0;non-synonymous	-;-;-;-;-	Has domain(s) with predicted NADH dehydrogenase (ubiquinone) activity and role in ATP synthesis coupled electron transport

## Sheet: Exonic_non-synonymous
#Coord	Ref	Genomic_region	Gene	AA_change	CAS_S3	AND_S2	MIC_S1	CLIB_S4
Contig005504_C_parapsilosis_CDC317:103577	T	exonic	CPAR2_600430	V759E	A;HETERO;33;0.52;non-synonymous	A;HETERO;38;0.53;non-synonymous	A;HETERO;83;0.65;non-synonymous	-;-;-;-;-
Contig005504_C_parapsilosis_CDC317:103610	A	exonic	CPAR2_600430	E770A	C;HETERO;38;0.13;non-synonymous	C;HETERO;33;0.15;non-synonymous	-;-;-;-;-	-;-;-;-;-
Contig005504_C_parapsilosis_CDC317:103622	A	exonic	CPAR2_600430	E774V	T;HETERO;47;0.19;non-synonymous	-;-;-;-;-	T;HETERO;86;0.24;non-synonymous	T;HETERO;31;0.29;non-synonymous
Contig005504_C_parapsilosis_CDC317:177602	G	exonic	CPAR2_600670	S289N	A;HOMO;49;1.0;non-synonymous	A;HOMO;42;1.0;non-synonymous	A;HOMO;113;1.0;non-synonymous	-;-;-;-;-
Contig005504_C_parapsilosis_CDC317:252977	A	exonic	CPAR2_600930	Y19D	-;-;-;-;-	C;HOMO;48;1.0;non-synonymous	C;HOMO;82;1.0;non-synonymous	C;HOMO;51;0.96;non-synonymous
Contig005504_C_parapsilosis_CDC317:390931	T	exonic	CPAR2_601590	I697T	-;-;-;-;-	-;-;-;-;-	C;HOMO;135;1.0;non-synonymous	C;HOMO;32;1.0;non-synonymous
Contig005504_C_parapsilosis_CDC317:395084	A	exonic	CPAR2_601600	K594E	-;-;-;-;-	-;-;-;-;-	G;HOMO;49;1.0;non-synonymous	-;-;-;-;-
Contig005504_C_parapsilosis_CDC317:513610	G	exonic	CPAR2_602170	P22T	-;-;-;-;-	-;-;-;-;-	T;HOMO;49;1.0;non-synonymous	-;-;-;-;-
Contig005504_C_parapsilosis_CDC317:641476	C	exonic	CPAR2_602710	P12S	-;-;-;-;-	-;-;-;-;-	T;HOMO;60;1.0;non-synonymous	-;-;-;-;-
Contig005504_C_parapsilosis_CDC317:747769	T	exonic	CPAR2_603140	I47V	C;HOMO;38;1.0;non-synonymous	C;HOMO;35;1.0;non-synonymous	C;HOMO;89;1.0;non-synonymous	-;-;-;-;-
Contig005504_C_parapsilosis_CDC317:755455	A	exonic	CPAR2_603190	H156R	G;HOMO;58;1.0;non-synonymous	-;-;-;-;-	G;HOMO;92;1.0;non-synonymous	G;HOMO;42;1.0;non-synonymous
Contig005504_C_parapsilosis_CDC317:825245	C	exonic	CPAR2_603470	H581Y	-;-;-;-;-	T;HOMO;85;0.99;non-synonymous	T;HOMO;130;1.0;non-synonymous	T;HOMO;78;1.0;non-synonymous
Contig005504_C_parapsilosis_CDC317:864003	G	exonic	CPAR2_603610	D369Y	-;-;-;-;-	T;HOMO;64;1.0;non-synonymous	T;HOMO;115;0.99;non-synonymous	T;HOMO;51;1.0;non-synonymous
Contig005504_C_parapsilosis_CDC317:893034	T	exonic	CPAR2_603800	T1182A	-;-;-;-;-	-;-;-;-;-	C;HETERO;58;0.12;non-synonymous	C;HETERO;31;0.26;non-synonymous
Contig005504_C_parapsilosis_CDC317:893085	A	exonic	CPAR2_603800	Y1165H	-;-;-;-;-	G;HETERO;39;0.15;non-synonymous	-;-;-;-;-	G;HETERO;45;0.2;non-synonymous
Contig005569_C_parapsilosis_CDC317:28757	G	exonic	CPAR2_100150	C506Y	A;HOMO;51;1.0;non-synonymous	A;HOMO;61;1.0;non-synonymous	A;HOMO;155;1.0;non-synonymous	-;-;-;-;-
Contig005569_C_parapsilosis_CDC317:45253	T	exonic	CPAR2_100280	F4L	-;-;-;-;-	-;-;-;-;-	C;HOMO;58;1.0;non-synonymous	-;-;-;-;-
Contig005569_C_parapsilosis_CDC317:47983	T	exonic	CPAR2_100300	N488I	-;-;-;-;-	-;-;-;-;-	A;HOMO;67;1.0;non-synonymous	-;-;-;-;-
Contig005569_C_parapsilosis_CDC317:59353	A	exonic	CPAR2_100350	D293G	G;HOMO;31;1.0;non-synonymous	-;-;-;-;-	G;HOMO;100;0.96;non-synonymous	-;-;-;-;-
Contig005569_C_parapsilosis_CDC317:137195	A	exonic	CPAR2_100740	S7P	-;-;-;-;-	-;-;-;-;-	G;HOMO;85;1.0;non-synonymous	-;-;-;-;-
Contig005569_C_parapsilosis_CDC317:144882	A	exonic	CPAR2_100800	C328S	-;-;-;-;-	T;HOMO;34;1.0;non-synonymous	T;HOMO;112;1.0;non-synonymous	T;HOMO;41;1.0;non-synonymous
Contig005569_C_parapsilosis_CDC317:203551	GGGGCTTGTCTGAGTTGGGCTTGTCTGAGTTGGGCTTGTCTGAGTTG	exonic	CPAR2_101080	PRTDSTRTDSTRTDST515PRTDSTRTDSTRTDSI	-;-;-;-;-	-;-;-;-;-	GGGGCTTGTCTGAGTTGGGCTTGTCTGAGTTGGGCTTGTCTGAGTTA;HETERO;87;0.7;non-synonymous	-;-;-;-;-
Contig005569_C_parapsilosis_CDC317:283213	C	exonic	CPAR2_101400	R153W	-;-;-;-;-	-;-;-;-;-	T;HOMO;59;1.0;non-synonymous	-;-;-;-;-
Contig005569_C_parapsilosis_CDC317:283337	C	exonic	CPAR2_101400	P194L	-;-;-;-;-	T;HOMO;36;1.0;non-synonymous	T;HOMO;72;1.0;non-synonymous	-;-;-;-;-
Contig005569_C_parapsilosis_CDC317:351602	T	exonic	CPAR2_101640	K122E	C;HETERO;73;0.27;non-synonymous	C;HETERO;83;0.2;non-synonymous	C;HETERO;227;0.15;non-synonymous	-;-;-;-;-
Contig005569_C_parapsilosis_CDC317:351629	T	exonic	CPAR2_101640	N113D	C;HETERO;68;0.21;non-synonymous	C;HETERO;79;0.14;non-synonymous	-;-;-;-;-	-;-;-;-;-
Contig005569_C_parapsilosis_CDC317:355260	A	exonic	CPAR2_101660	F230S	-;-;-;-;-	-;-;-;-;-	G;HETERO;42;0.6;non-synonymous	-;-;-;-;-
Contig005569_C_parapsilosis_CDC317:436193	C	exonic	CPAR2_101940	E2327K	T;HETERO;41;0.56;non-synonymous	T;HETERO;41;0.66;non-synonymous	T;HETERO;116;0.41;non-synonymous	-;-;-;-;-
Contig005569_C_parapsilosis_CDC317:542931	G	exonic	CPAR2_102340	E107K	-;-;-;-;-	A;HOMO;39;1.0;non-synonymous	A;HOMO;85;1.0;non-synonymous	A;HOMO;43;0.98;non-synonymous
Contig005569_C_parapsilosis_CDC317:610983	G	exonic	CPAR2_102660	T55I	A;HOMO;42;1.0;non-synonymous	A;HOMO;42;1.0;non-synonymous	A;HOMO;106;0.99;non-synonymous	-;-;-;-;-
Contig005569_C_parapsilosis_CDC317:613676	G	exonic	CPAR2_102680	R464K	-;-;-;-;-	-;-;-;-;-	A;HOMO;48;1.0;non-synonymous	-;-;-;-;-
Contig005569_C_parapsilosis_CDC317:665675	A	exonic	CPAR2_102920	N537K	C;HOMO;54;1.0;non-synonymous	C;HOMO;39;1.0;non-synonymous	C;HOMO;146;1.0;non-synonymous	-;-;-;-;-
Contig005569_C_parapsilosis_CDC317:823882	C	exonic	CPAR2_103650	H554Y	-;-;-;-;-	-;-;-;-;-	T;HOMO;83;1.0;non-synonymous	-;-;-;-;-
Contig005569_C_parapsilosis_CDC317:1052565	A	exonic	CPAR2_104800	T654A	G;HOMO;32;1.0;non-synonymous	-;-;-;-;-	G;HOMO;107;0.98;non-synonymous	-;-;-;-;-
Contig005569_C_parapsilosis_CDC317:1177725	G	exonic	CPAR2_105430	G418E	-;-;-;-;-	-;-;-;-;-	A;HOMO;79;1.0;non-synonymous	-;-;-;-;-
Contig005569_C_parapsilosis_CDC317:1274565	A	exonic	CPAR2_105860	E115G	-;-;-;-;-	-;-;-;-;-	G;HOMO;89;1.0;non-synonymous	G;HOMO;34;0.97;non-synonymous
Contig005569_C_parapsilosis_CDC317:1374083	A	exonic	CPAR2_106400	W1370R	G;HOMO;45;1.0;non-synonymous	G;HOMO;55;0.98;non-synonymous	-;-;-;-;-	-;-;-;-;-
Contig005569_C_parapsilosis_CDC317:1376082	C	exonic	CPAR2_106400	L703F	-;-;-;-;-	-;-;-;-;-	G;HOMO;139;1.0;non-synonymous	-;-;-;-;-
Contig005569_C_parapsilosis_CDC317:1376225	A	exonic	CPAR2_106400	S656P	-;-;-;-;-	G;HETERO;79;0.52;non-synonymous	-;-;-;-;-	-;-;-;-;-
Contig005569_C_parapsilosis_CDC317:1441062	A	exonic	CPAR2_106700	I446V	-;-;-;-;-	-;-;-;-;-	G;HOMO;41;1.0;non-synonymous	-;-;-;-;-
Contig005569_C_parapsilosis_CDC317:1450290	T	exonic	CPAR2_106760	S9P	-;-;-;-;-	C;HOMO;33;1.0;non-synonymous	C;HOMO;47;1.0;non-synonymous	-;-;-;-;-
Contig005569_C_parapsilosis_CDC317:1451492	C	exonic	CPAR2_106760	N409K	G;HOMO;37;1.0;non-synonymous	-;-;-;-;-	G;HOMO;72;1.0;non-synonymous	-;-;-;-;-
Contig005569_C_parapsilosis_CDC317:1505918	A	exonic	CPAR2_107080	E975G	-;-;-;-;-	-;-;-;-;-	G;HOMO;86;0.99;non-synonymous	-;-;-;-;-
Contig005569_C_parapsilosis_CDC317:1542886	C	exonic	CPAR2_107290	P80S	-;-;-;-;-	-;-;-;-;-	-;-;-;-;-	T;HETERO;78;0.37;non-synonymous
Contig005569_C_parapsilosis_CDC317:1623228	C	exonic	CPAR2_107680	C1432F	-;-;-;-;-	-;-;-;-;-	A;HOMO;35;1.0;non-synonymous	-;-;-;-;-
Contig005569_C_parapsilosis_CDC317:1714026	T	exonic	CPAR2_108130	L222P	-;-;-;-;-	C;HOMO;41;1.0;non-synonymous	C;HOMO;71;1.0;non-synonymous	C;HOMO;32;1.0;non-synonymous
Contig005569_C_parapsilosis_CDC317:1911871	A	exonic	CPAR2_109090	F950S	G;HOMO;31;1.0;non-synonymous	G;HOMO;37;1.0;non-synonymous	G;HOMO;88;1.0;non-synonymous	-;-;-;-;-
Contig005569_C_parapsilosis_CDC317:1911960	G	exonic	CPAR2_109090	N920K	-;-;-;-;-	-;-;-;-;-	C;HOMO;34;0.97;non-synonymous	-;-;-;-;-
Contig005569_C_parapsilosis_CDC317:1996795	C	exonic	CPAR2_109480	C314Y	-;-;-;-;-	-;-;-;-;-	T;HOMO;67;1.0;non-synonymous	T;HOMO;32;1.0;non-synonymous
Contig005569_C_parapsilosis_CDC317:2009528	C	exonic	CPAR2_109540	R403P	-;-;-;-;-	G;HOMO;76;1.0;non-synonymous	G;HOMO;99;1.0;non-synonymous	G;HOMO;46;1.0;non-synonymous
Contig005569_C_parapsilosis_CDC317:2213976	AACAGCCAATGCAACAGCCAATGCAACAGCCAATGCCA	exonic	CPAR2_110390	QQPMQQPMQQPMP1011QQPMQQPMQQPMQ	-;-;-;-;-	-;-;-;-;-	AACAGCCAATGCAACAGCCAATGCAACAGCCAATGCAA;HOMO;43;0.51;non-synonymous	-;-;-;-;-
Contig005569_C_parapsilosis_CDC317:2220497	T	exonic	CPAR2_110430	H18Q	-;-;-;-;-	-;-;-;-;-	A;HOMO;33;1.0;non-synonymous	-;-;-;-;-
Contig005569_C_parapsilosis_CDC317:2220618	A	exonic	CPAR2_110430	T59S	-;-;-;-;-	-;-;-;-;-	T;HOMO;67;0.99;non-synonymous	T;HOMO;45;1.0;non-synonymous
Contig005569_C_parapsilosis_CDC317:2221140	G	exonic	CPAR2_110430	A233S	-;-;-;-;-	-;-;-;-;-	T;HOMO;33;1.0;non-synonymous	-;-;-;-;-
Contig005806_C_parapsilosis_CDC317:13640	G	exonic	CPAR2_300070	A205V	-;-;-;-;-	-;-;-;-;-	A;HOMO;41;1.0;non-synonymous	-;-;-;-;-
Contig005806_C_parapsilosis_CDC317:17603	A	exonic	CPAR2_300100	F338S	-;-;-;-;-	G;HOMO;36;1.0;non-synonymous	G;HOMO;103;1.0;non-synonymous	G;HOMO;44;0.98;non-synonymous
Contig005806_C_parapsilosis_CDC317:22881	G	exonic	CPAR2_300110	P208S	A;HETERO;81;0.21;non-synonymous	-;-;-;-;-	A;HETERO;229;0.2;non-synonymous	-;-;-;-;-
Contig005806_C_parapsilosis_CDC317:22886	A	exonic	CPAR2_300110	V206E	T;HETERO;81;0.22;non-synonymous	T;HETERO;116;0.18;non-synonymous	T;HETERO;233;0.2;non-synonymous	-;-;-;-;-
Contig005806_C_parapsilosis_CDC317:22965	TAG	exonic	CPAR2_300110	I180V	CAG;HETERO;72;0.17;non-synonymous	-;-;-;-;-	CAG;HETERO;214;0.23;non-synonymous	CAG;HETERO;94;0.23;non-synonymous
Contig005806_C_parapsilosis_CDC317:51188	G	exonic	CPAR2_300250	A453S	-;-;-;-;-	-;-;-;-;-	T;HOMO;68;0.97;non-synonymous	-;-;-;-;-
Contig005806_C_parapsilosis_CDC317:56162	G	exonic	CPAR2_300280	A125T	A;HOMO;33;1.0;non-synonymous	A;HOMO;56;1.0;non-synonymous	A;HOMO;109;1.0;non-synonymous	-;-;-;-;-
Contig005806_C_parapsilosis_CDC317:74048	T	exonic	CPAR2_300350	V369A	-;-;-;-;-	C;HOMO;35;1.0;non-synonymous	C;HOMO;98;0.99;non-synonymous	-;-;-;-;-
Contig005806_C_parapsilosis_CDC317:76830	A	exonic	CPAR2_300380	N261D	-;-;-;-;-	G;HOMO;34;1.0;non-synonymous	G;HOMO;97;0.98;non-synonymous	G;HOMO;37;0.97;non-synonymous
Contig005806_C_parapsilosis_CDC317:108020	G	exonic	CPAR2_300570	G251S	A;HOMO;39;0.97;non-synonymous	-;-;-;-;-	A;HETERO;77;0.79;non-synonymous	A;HETERO;35;0.69;non-synonymous
Contig005806_C_parapsilosis_CDC317:133226	C	exonic	CPAR2_300710	H593N	-;-;-;-;-	A;HETERO;50;0.36;non-synonymous	A;HETERO;122;0.48;non-synonymous	-;-;-;-;-
Contig005806_C_parapsilosis_CDC317:147994	T	exonic	CPAR2_300770	S590R	-;-;-;-;-	G;HOMO;69;1.0;non-synonymous	G;HOMO;127;1.0;non-synonymous	G;HOMO;56;1.0;non-synonymous
Contig005806_C_parapsilosis_CDC317:333074	G	exonic	CPAR2_301440	P200L	A;HETERO;36;0.56;non-synonymous	A;HETERO;38;0.53;non-synonymous	A;HETERO;115;0.5;non-synonymous	-;-;-;-;-
Contig005806_C_parapsilosis_CDC317:340720	A	exonic	CPAR2_301470	E426G	-;-;-;-;-	G;HOMO;52;0.98;non-synonymous	G;HOMO;174;0.99;non-synonymous	G;HOMO;61;1.0;non-synonymous
Contig005806_C_parapsilosis_CDC317:379627	T	exonic	CPAR2_301640	K576R	-;-;-;-;-	C;HOMO;50;1.0;non-synonymous	C;HOMO;131;1.0;non-synonymous	-;-;-;-;-
Contig005806_C_parapsilosis_CDC317:379658	T	exonic	CPAR2_301640	T566S	-;-;-;-;-	A;HOMO;51;1.0;non-synonymous	A;HOMO;125;0.99;non-synonymous	-;-;-;-;-
Contig005806_C_parapsilosis_CDC317:379729	T	exonic	CPAR2_301640	K542R	-;-;-;-;-	C;HOMO;33;0.97;non-synonymous	C;HOMO;116;1.0;non-synonymous	C;HOMO;39;1.0;non-synonymous
Contig005806_C_parapsilosis_CDC317:406715	C	exonic	CPAR2_301750	L200V	-;-;-;-;-	-;-;-;-;-	G;HOMO;38;1.0;non-synonymous	-;-;-;-;-
Contig005806_C_parapsilosis_CDC317:429556	A	exonic	CPAR2_301830	F164L	-;-;-;-;-	-;-;-;-;-	G;HETERO;83;0.37;non-synonymous	G;HETERO;36;0.5;non-synonymous
Contig005806_C_parapsilosis_CDC317:429590	A	exonic	CPAR2_301830	N152K	-;-;-;-;-	-;-;-;-;-	T;HETERO;87;0.41;non-synonymous	T;HETERO;41;0.49;non-synonymous
Contig005806_C_parapsilosis_CDC317:447063	T	exonic	CPAR2_301900	K653E	C;HETERO;62;0.68;non-synonymous	C;HETERO;61;0.49;non-synonymous	-;-;-;-;-	C;HETERO;65;0.35;non-synonymous
Contig005806_C_parapsilosis_CDC317:512495	T	exonic	CPAR2_302130	D29E	-;-;-;-;-	-;-;-;-;-	G;HOMO;49;1.0;non-synonymous	-;-;-;-;-
Contig005806_C_parapsilosis_CDC317:513349	T	exonic	CPAR2_302130	M314T	-;-;-;-;-	-;-;-;-;-	C;HOMO;65;0.89;non-synonymous	-;-;-;-;-
Contig005806_C_parapsilosis_CDC317:629210	G	exonic	CPAR2_302590	V173I	A;HETERO;36;0.22;non-synonymous	A;HETERO;50;0.22;non-synonymous	-;-;-;-;-	-;-;-;-;-
Contig005806_C_parapsilosis_CDC317:676939	G	exonic	CPAR2_302790	S363L	-;-;-;-;-	A;HETERO;58;0.36;non-synonymous	A;HETERO;147;0.48;non-synonymous	A;HETERO;34;0.56;non-synonymous
Contig005806_C_parapsilosis_CDC317:742550	A	exonic	CPAR2_303120	F294V	C;HOMO;32;1.0;non-synonymous	-;-;-;-;-	C;HOMO;59;1.0;non-synonymous	C;HOMO;40;1.0;non-synonymous
Contig005806_C_parapsilosis_CDC317:786807	C	exonic	CPAR2_303350	S10L	T;HOMO;35;1.0;non-synonymous	T;HOMO;48;0.98;non-synonymous	T;HOMO;100;1.0;non-synonymous	-;-;-;-;-
Contig005806_C_parapsilosis_CDC317:799017	G	exonic	CPAR2_303410	R202H	A;HETERO;57;0.33;non-synonymous	A;HETERO;45;0.51;non-synonymous	A;HETERO;143;0.53;non-synonymous	-;-;-;-;-
Contig005806_C_parapsilosis_CDC317:883932	G	exonic	CPAR2_303790	A1078V	-;-;-;-;-	A;HETERO;55;0.16;non-synonymous	A;HETERO;78;0.14;non-synonymous	A;HETERO;48;0.19;non-synonymous
Contig005806_C_parapsilosis_CDC317:884094	A	exonic	CPAR2_303790	V1024A	-;-;-;-;-	G;HETERO;50;0.2;non-synonymous	G;HETERO;84;0.23;non-synonymous	G;HETERO;36;0.22;non-synonymous
Contig005806_C_parapsilosis_CDC317:886293	T	exonic	CPAR2_303790	E291A	G;HETERO;58;0.17;non-synonymous	G;HETERO;73;0.21;non-synonymous	G;HETERO;136;0.19;non-synonymous	-;-;-;-;-
Contig005806_C_parapsilosis_CDC317:965191	C	exonic	CPAR2_304020	R1046*	-;-;-;-;-	-;-;-;-;-	T;HOMO;62;1.0;nonsense	T;HOMO;31;1.0;nonsense
Contig005807_C_parapsilosis_CDC317:36838	T	exonic	CPAR2_800160	T305P	-;-;-;-;-	-;-;-;-;-	-;-;-;-;-	G;HETERO;80;0.54;non-synonymous
Contig005807_C_parapsilosis_CDC317:109317	T	exonic	CPAR2_800430	E444G	-;-;-;-;-	C;HOMO;40;0.97;non-synonymous	C;HOMO;109;1.0;non-synonymous	C;HOMO;34;1.0;non-synonymous
Contig005807_C_parapsilosis_CDC317:155579	A	exonic	CPAR2_800590	T736S	T;HOMO;32;1.0;non-synonymous	T;HOMO;42;1.0;non-synonymous	T;HOMO;91;1.0;non-synonymous	-;-;-;-;-
Contig005807_C_parapsilosis_CDC317:340136	G	exonic	CPAR2_801470	P1056L	-;-;-;-;-	A;HOMO;46;1.0;non-synonymous	A;HOMO;98;1.0;non-synonymous	A;HOMO;36;1.0;non-synonymous
Contig005807_C_parapsilosis_CDC317:372572	G	exonic	CPAR2_801630	V84F	T;HOMO;48;1.0;non-synonymous	-;-;-;-;-	T;HOMO;95;1.0;non-synonymous	T;HOMO;42;1.0;non-synonymous
Contig005807_C_parapsilosis_CDC317:420496	A	exonic	CPAR2_801810	S1196P	-;-;-;-;-	G;HOMO;48;1.0;non-synonymous	G;HOMO;95;1.0;non-synonymous	-;-;-;-;-
Contig005807_C_parapsilosis_CDC317:428732	A	exonic	CPAR2_801850	I347T	-;-;-;-;-	G;HOMO;63;1.0;non-synonymous	G;HOMO;110;1.0;non-synonymous	G;HOMO;48;1.0;non-synonymous
Contig005807_C_parapsilosis_CDC317:438567	T	exonic	CPAR2_801880	K6R	C;HOMO;39;1.0;non-synonymous	C;HOMO;42;1.0;non-synonymous	C;HOMO;128;1.0;non-synonymous	-;-;-;-;-
Contig005807_C_parapsilosis_CDC317:455538	T	exonic	CPAR2_801950	N410S	-;-;-;-;-	-;-;-;-;-	C;HOMO;112;1.0;non-synonymous	-;-;-;-;-
Contig005807_C_parapsilosis_CDC317:456028	G	exonic	CPAR2_801950	R247C	A;HETERO;38;0.5;non-synonymous	-;-;-;-;-	A;HETERO;131;0.47;non-synonymous	A;HETERO;32;0.47;non-synonymous
Contig005807_C_parapsilosis_CDC317:495701	G	exonic	CPAR2_802140	A308V	-;-;-;-;-	A;HOMO;44;1.0;non-synonymous	A;HOMO;97;1.0;non-synonymous	A;HOMO;35;1.0;non-synonymous
Contig005807_C_parapsilosis_CDC317:532487	A	exonic	CPAR2_802370	I252N	-;-;-;-;-	-;-;-;-;-	T;HETERO;52;0.44;non-synonymous	-;-;-;-;-
Contig005807_C_parapsilosis_CDC317:592805	G	exonic	CPAR2_802670	P861T	-;-;-;-;-	-;-;-;-;-	T;HETERO;53;0.21;non-synonymous	-;-;-;-;-
Contig005807_C_parapsilosis_CDC317:592874	G	exonic	CPAR2_802670	P838T	-;-;-;-;-	-;-;-;-;-	T;HETERO;82;0.17;non-synonymous	-;-;-;-;-
Contig005807_C_parapsilosis_CDC317:626998	T	exonic	CPAR2_802800	V463A	C;HOMO;62;1.0;non-synonymous	-;-;-;-;-	C;HOMO;134;1.0;non-synonymous	C;HOMO;44;1.0;non-synonymous
Contig005807_C_parapsilosis_CDC317:668728	C	exonic	CPAR2_803030	L137F	T;HOMO;33;1.0;non-synonymous	-;-;-;-;-	T;HOMO;107;1.0;non-synonymous	T;HOMO;43;1.0;non-synonymous
Contig005807_C_parapsilosis_CDC317:677228	T	exonic	CPAR2_803060	K23Q	-;-;-;-;-	G;HOMO;45;1.0;non-synonymous	G;HOMO;117;1.0;non-synonymous	G;HOMO;37;1.0;non-synonymous
Contig005807_C_parapsilosis_CDC317:744800	G	exonic	CPAR2_803350	A1036T	A;HETERO;51;0.55;non-synonymous	A;HETERO;54;0.61;non-synonymous	A;HETERO;172;0.48;non-synonymous	-;-;-;-;-
Contig005807_C_parapsilosis_CDC317:761153	A	exonic	CPAR2_803440	I267T	G;HOMO;37;1.0;non-synonymous	G;HOMO;34;1.0;non-synonymous	G;HOMO;95;1.0;non-synonymous	-;-;-;-;-
Contig005807_C_parapsilosis_CDC317:777723	C	exonic	CPAR2_803510	T124N	-;-;-;-;-	-;-;-;-;-	A;HOMO;57;1.0;non-synonymous	-;-;-;-;-
Contig005807_C_parapsilosis_CDC317:784773	G	exonic	CPAR2_803530	L396F	-;-;-;-;-	T;HOMO;42;1.0;non-synonymous	T;HOMO;120;0.99;non-synonymous	T;HOMO;35;1.0;non-synonymous
Contig005807_C_parapsilosis_CDC317:840542	G	exonic	CPAR2_803790	G861E	A;HETERO;49;0.27;non-synonymous	A;HETERO;49;0.49;non-synonymous	A;HETERO;146;0.41;non-synonymous	-;-;-;-;-
Contig005807_C_parapsilosis_CDC317:920053	T	exonic	CPAR2_804090	T389P	G;HOMO;52;0.98;non-synonymous	G;HOMO;40;1.0;non-synonymous	G;HOMO;116;0.99;non-synonymous	-;-;-;-;-
Contig005807_C_parapsilosis_CDC317:980017	A	exonic	CPAR2_804450	I1557T	G;HOMO;44;1.0;non-synonymous	G;HOMO;35;1.0;non-synonymous	G;HOMO;109;1.0;non-synonymous	-;-;-;-;-
Contig005807_C_parapsilosis_CDC317:1075909	C	exonic	CPAR2_804790	R213Q	T;HOMO;44;1.0;non-synonymous	T;HOMO;64;1.0;non-synonymous	T;HOMO;130;1.0;non-synonymous	-;-;-;-;-
Contig005807_C_parapsilosis_CDC317:1109091	C	exonic	CPAR2_804980	M202I	A;HOMO;40;1.0;non-synonymous	A;HOMO;58;1.0;non-synonymous	A;HOMO;122;1.0;non-synonymous	-;-;-;-;-
Contig005807_C_parapsilosis_CDC317:1187070	G	exonic	CPAR2_805290	R473I	T;HOMO;33;1.0;non-synonymous	-;-;-;-;-	T;HOMO;84;1.0;non-synonymous	-;-;-;-;-
Contig005807_C_parapsilosis_CDC317:1270060	T	exonic	CPAR2_805650	Y424N	-;-;-;-;-	-;-;-;-;-	A;HETERO;157;0.54;non-synonymous	-;-;-;-;-
Contig005807_C_parapsilosis_CDC317:1452063	C	exonic	CPAR2_806390	Q513E	-;-;-;-;-	-;-;-;-;-	G;HOMO;31;0.87;non-synonymous	-;-;-;-;-
Contig005807_C_parapsilosis_CDC317:1461680	CC	exonic	CPAR2_806400	P744L	CT;HETERO;54;0.13;non-synonymous	-;-;-;-;-	CT;HETERO;178;0.16;non-synonymous	-;-;-;-;-
Contig005807_C_parapsilosis_CDC317:1465964	T	exonic	CPAR2_806400	S2172A	G;HETERO;43;0.21;non-synonymous	G;HETERO;40;0.3;non-synonymous	G;HETERO;88;0.23;non-synonymous	-;-;-;-;-
Contig005807_C_parapsilosis_CDC317:1526850	G	exonic	CPAR2_806630	T119I	-;-;-;-;-	-;-;-;-;-	A;HOMO;66;0.98;non-synonymous	-;-;-;-;-
Contig005807_C_parapsilosis_CDC317:1526868	T	exonic	CPAR2_806630	Y113C	-;-;-;-;-	-;-;-;-;-	C;HOMO;65;1.0;non-synonymous	C;HOMO;34;1.0;non-synonymous
Contig005807_C_parapsilosis_CDC317:1609010	G	exonic	CPAR2_806970	G21D	-;-;-;-;-	A;HOMO;42;1.0;non-synonymous	A;HOMO;66;1.0;non-synonymous	-;-;-;-;-
Contig005807_C_parapsilosis_CDC317:1763021	C	exonic	CPAR2_807580	S249N	-;-;-;-;-	-;-;-;-;-	T;HOMO;41;1.0;non-synonymous	-;-;-;-;-
Contig005807_C_parapsilosis_CDC317:1801100	A	exonic	CPAR2_807740	N527T	-;-;-;-;-	-;-;-;-;-	C;HOMO;39;1.0;non-synonymous	-;-;-;-;-
Contig005807_C_parapsilosis_CDC317:1801861	A	exonic	CPAR2_807750	T44A	-;-;-;-;-	G;HOMO;71;1.0;non-synonymous	G;HOMO;107;1.0;non-synonymous	G;HOMO;52;1.0;non-synonymous
Contig005807_C_parapsilosis_CDC317:1811954	C	exonic	CPAR2_807820	D200N	T;HOMO;54;1.0;non-synonymous	-;-;-;-;-	T;HOMO;144;0.99;non-synonymous	T;HOMO;56;1.0;non-synonymous
Contig005807_C_parapsilosis_CDC317:1879733	A	exonic	CPAR2_808120	Y733D	-;-;-;-;-	-;-;-;-;-	C;HOMO;78;1.0;non-synonymous	-;-;-;-;-
Contig005807_C_parapsilosis_CDC317:1958320	A	exonic	CPAR2_808470	I477V	G;HOMO;34;1.0;non-synonymous	-;-;-;-;-	G;HOMO;102;1.0;non-synonymous	-;-;-;-;-
Contig005807_C_parapsilosis_CDC317:1970462	A	exonic	CPAR2_808520	T617A	-;-;-;-;-	-;-;-;-;-	G;HOMO;91;1.0;non-synonymous	-;-;-;-;-
Contig005807_C_parapsilosis_CDC317:2047970	C	exonic	CPAR2_808880	A96T	T;HOMO;42;1.0;non-synonymous	T;HOMO;44;1.0;non-synonymous	T;HOMO;104;0.99;non-synonymous	-;-;-;-;-
Contig005807_C_parapsilosis_CDC317:2068526	A	exonic	CPAR2_808980	E31G	-;-;-;-;-	G;HOMO;48;1.0;non-synonymous	G;HOMO;95;0.99;non-synonymous	G;HOMO;43;1.0;non-synonymous
Contig005809_C_parapsilosis_CDC317:42540	C	exonic	CPAR2_200240	E25*	-;-;-;-;-	-;-;-;-;-	-;-;-;-;-	A;HETERO;58;0.36;nonsense
Contig005809_C_parapsilosis_CDC317:80183	C	exonic	CPAR2_200530	M13I	-;-;-;-;-	A;HOMO;40;1.0;non-synonymous	A;HOMO;89;1.0;non-synonymous	-;-;-;-;-
Contig005809_C_parapsilosis_CDC317:111768	A	exonic	CPAR2_200680	S209G	-;-;-;-;-	G;HOMO;50;1.0;non-synonymous	G;HOMO;94;1.0;non-synonymous	G;HOMO;49;0.98;non-synonymous
Contig005809_C_parapsilosis_CDC317:121779	A	exonic	CPAR2_200750	I80V	-;-;-;-;-	G;HOMO;56;1.0;non-synonymous	G;HOMO;131;0.99;non-synonymous	G;HOMO;39;1.0;non-synonymous
Contig005809_C_parapsilosis_CDC317:126522	G	exonic	CPAR2_200770	A737V	-;-;-;-;-	A;HOMO;37;1.0;non-synonymous	A;HOMO;98;1.0;non-synonymous	-;-;-;-;-
Contig005809_C_parapsilosis_CDC317:146287	A	exonic	CPAR2_200830	L252V	-;-;-;-;-	-;-;-;-;-	C;HOMO;58;1.0;non-synonymous	-;-;-;-;-
Contig005809_C_parapsilosis_CDC317:146315	G	exonic	CPAR2_200830	N242K	-;-;-;-;-	-;-;-;-;-	T;HOMO;51;1.0;non-synonymous	-;-;-;-;-
Contig005809_C_parapsilosis_CDC317:190093	T	exonic	CPAR2_201010	N120S	-;-;-;-;-	C;HOMO;78;1.0;non-synonymous	C;HOMO;139;1.0;non-synonymous	C;HOMO;50;1.0;non-synonymous
Contig005809_C_parapsilosis_CDC317:331037	T	exonic	CPAR2_201790	L371M	-;-;-;-;-	A;HOMO;36;1.0;non-synonymous	A;HOMO;87;1.0;non-synonymous	-;-;-;-;-
Contig005809_C_parapsilosis_CDC317:445263	C	exonic	CPAR2_202380	S512*	-;-;-;-;-	A;HETERO;37;0.49;nonsense	A;HETERO;86;0.51;nonsense	A;HETERO;32;0.5;nonsense
Contig005809_C_parapsilosis_CDC317:491556	C	exonic	CPAR2_202580	V363L	-;-;-;-;-	-;-;-;-;-	A;HETERO;47;0.51;non-synonymous	-;-;-;-;-
Contig005809_C_parapsilosis_CDC317:511071	C	exonic	CPAR2_202680	P18S	T;HOMO;36;1.0;non-synonymous	-;-;-;-;-	T;HOMO;69;1.0;non-synonymous	-;-;-;-;-
Contig005809_C_parapsilosis_CDC317:568296	A	exonic	CPAR2_202920	F373S	-;-;-;-;-	G;HOMO;68;0.99;non-synonymous	G;HOMO;127;1.0;non-synonymous	G;HOMO;64;0.98;non-synonymous
Contig005809_C_parapsilosis_CDC317:594186	A	exonic	CPAR2_203010	N809D	-;-;-;-;-	-;-;-;-;-	G;HOMO;97;1.0;non-synonymous	G;HOMO;33;1.0;non-synonymous
Contig005809_C_parapsilosis_CDC317:662246	G	exonic	CPAR2_203320	V16L	-;-;-;-;-	-;-;-;-;-	C;HOMO;56;0.98;non-synonymous	-;-;-;-;-
Contig005809_C_parapsilosis_CDC317:704714	T	exonic	CPAR2_203520	M110V	-;-;-;-;-	-;-;-;-;-	C;HOMO;76;0.99;non-synonymous	-;-;-;-;-
Contig005809_C_parapsilosis_CDC317:751107	T	exonic	CPAR2_203690	V17G	-;-;-;-;-	G;HOMO;62;1.0;non-synonymous	G;HOMO;107;1.0;non-synonymous	G;HOMO;38;1.0;non-synonymous
Contig005809_C_parapsilosis_CDC317:785896	T	exonic	CPAR2_203870	W473R	A;HOMO;39;0.97;non-synonymous	-;-;-;-;-	A;HOMO;70;1.0;non-synonymous	-;-;-;-;-
Contig005809_C_parapsilosis_CDC317:798974	C	exonic	CPAR2_203940	S235L	-;-;-;-;-	-;-;-;-;-	T;HOMO;88;1.0;non-synonymous	-;-;-;-;-
Contig005809_C_parapsilosis_CDC317:807480	A	exonic	CPAR2_203990	N266D	G;HOMO;32;1.0;non-synonymous	G;HOMO;45;1.0;non-synonymous	G;HOMO;111;0.99;non-synonymous	-;-;-;-;-
Contig005809_C_parapsilosis_CDC317:810896	G	exonic	CPAR2_204000	V405I	-;-;-;-;-	-;-;-;-;-	A;HOMO;37;1.0;non-synonymous	-;-;-;-;-
Contig005809_C_parapsilosis_CDC317:811303	A	exonic	CPAR2_204000	I540M	-;-;-;-;-	-;-;-;-;-	G;HOMO;79;1.0;non-synonymous	-;-;-;-;-
Contig005809_C_parapsilosis_CDC317:830933	G	exonic	CPAR2_204120	E51K	-;-;-;-;-	A;HOMO;56;1.0;non-synonymous	A;HOMO;163;1.0;non-synonymous	A;HOMO;35;1.0;non-synonymous
Contig005809_C_parapsilosis_CDC317:847253	T	exonic	CPAR2_204190	N177Y	A;HOMO;41;0.98;non-synonymous	-;-;-;-;-	A;HOMO;83;1.0;non-synonymous	-;-;-;-;-
Contig005809_C_parapsilosis_CDC317:852678	C	exonic	CPAR2_204220	S276N	-;-;-;-;-	-;-;-;-;-	T;HOMO;83;1.0;non-synonymous	-;-;-;-;-
Contig005809_C_parapsilosis_CDC317:929225	G	exonic	CPAR2_204560	D41N	-;-;-;-;-	A;HOMO;56;1.0;non-synonymous	A;HOMO;119;1.0;non-synonymous	A;HOMO;38;1.0;non-synonymous
Contig005809_C_parapsilosis_CDC317:1012307	C	exonic	CPAR2_204980	A18S	A;HETERO;36;0.5;non-synonymous	A;HETERO;34;0.35;non-synonymous	A;HETERO;91;0.51;non-synonymous	-;-;-;-;-
Contig005809_C_parapsilosis_CDC317:1156806	A	exonic	CPAR2_205560	S140P	-;-;-;-;-	-;-;-;-;-	G;HOMO;33;1.0;non-synonymous	-;-;-;-;-
Contig005809_C_parapsilosis_CDC317:1158348	A	exonic	CPAR2_205570	S146A	-;-;-;-;-	-;-;-;-;-	C;HOMO;84;1.0;non-synonymous	-;-;-;-;-
Contig005809_C_parapsilosis_CDC317:1201616	C	exonic	CPAR2_205780	D252N	-;-;-;-;-	T;HOMO;36;0.97;non-synonymous	T;HOMO;102;1.0;non-synonymous	T;HOMO;36;1.0;non-synonymous
Contig005809_C_parapsilosis_CDC317:1275715	G	exonic	CPAR2_206080	R1463C	A;HETERO;45;0.47;non-synonymous	-;-;-;-;-	A;HETERO;105;0.54;non-synonymous	-;-;-;-;-
Contig005809_C_parapsilosis_CDC317:1305349	C	exonic	CPAR2_206200	G85V	-;-;-;-;-	-;-;-;-;-	A;HOMO;100;1.0;non-synonymous	A;HOMO;35;1.0;non-synonymous
Contig005809_C_parapsilosis_CDC317:1318703	G	exonic	CPAR2_206240	R214Q	-;-;-;-;-	-;-;-;-;-	A;HOMO;127;1.0;non-synonymous	-;-;-;-;-
Contig005809_C_parapsilosis_CDC317:1417090	T	exonic	CPAR2_206690	N6S	-;-;-;-;-	-;-;-;-;-	C;HOMO;35;1.0;non-synonymous	-;-;-;-;-
Contig005809_C_parapsilosis_CDC317:1786440	A	exonic	CPAR2_208320	I566L	-;-;-;-;-	C;HOMO;46;1.0;non-synonymous	C;HOMO;104;1.0;non-synonymous	C;HOMO;43;1.0;non-synonymous
Contig005809_C_parapsilosis_CDC317:1898301	C	exonic	CPAR2_208860	A754S	-;-;-;-;-	-;-;-;-;-	A;HOMO;61;1.0;non-synonymous	-;-;-;-;-
Contig005809_C_parapsilosis_CDC317:1913640	T	exonic	CPAR2_208900	F507S	-;-;-;-;-	C;HOMO;34;1.0;non-synonymous	C;HOMO;68;1.0;non-synonymous	-;-;-;-;-
Contig005809_C_parapsilosis_CDC317:1942371	T	exonic	CPAR2_209030	I35T	-;-;-;-;-	-;-;-;-;-	C;HOMO;65;1.0;non-synonymous	-;-;-;-;-
Contig005809_C_parapsilosis_CDC317:1975298	T	exonic	CPAR2_209170	L7S	C;HOMO;40;0.97;non-synonymous	-;-;-;-;-	C;HOMO;112;0.99;non-synonymous	C;HOMO;35;1.0;non-synonymous
Contig005809_C_parapsilosis_CDC317:1987261	A	exonic	CPAR2_209260	K336E	-;-;-;-;-	G;HOMO;70;0.99;non-synonymous	G;HOMO;132;1.0;non-synonymous	G;HOMO;47;1.0;non-synonymous
Contig005809_C_parapsilosis_CDC317:2044605	T	exonic	CPAR2_209560	N599K	-;-;-;-;-	G;HOMO;31;1.0;non-synonymous	G;HOMO;112;1.0;non-synonymous	G;HOMO;55;1.0;non-synonymous
Contig005809_C_parapsilosis_CDC317:2121597	A	exonic	CPAR2_209890	L527P	-;-;-;-;-	G;HOMO;85;1.0;non-synonymous	G;HOMO;124;0.99;non-synonymous	G;HOMO;76;1.0;non-synonymous
Contig005809_C_parapsilosis_CDC317:2178519	C	exonic	CPAR2_210180	G103E	T;HOMO;42;1.0;non-synonymous	T;HOMO;36;1.0;non-synonymous	T;HOMO;102;0.99;non-synonymous	-;-;-;-;-
Contig005809_C_parapsilosis_CDC317:2197691	A	exonic	CPAR2_210270	S8P	-;-;-;-;-	G;HOMO;57;1.0;non-synonymous	G;HOMO;114;1.0;non-synonymous	G;HOMO;40;1.0;non-synonymous
Contig005809_C_parapsilosis_CDC317:2227360	A	exonic	CPAR2_210390	K162R	-;-;-;-;-	-;-;-;-;-	G;HOMO;52;1.0;non-synonymous	-;-;-;-;-
Contig005809_C_parapsilosis_CDC317:2369919	G	exonic	CPAR2_211130	S430N	-;-;-;-;-	A;HOMO;33;1.0;non-synonymous	A;HOMO;115;1.0;non-synonymous	A;HOMO;34;0.97;non-synonymous
Contig005809_C_parapsilosis_CDC317:2405606	T	exonic	CPAR2_211300	K39R	C;HOMO;36;1.0;non-synonymous	-;-;-;-;-	C;HOMO;120;1.0;non-synonymous	-;-;-;-;-
Contig005809_C_parapsilosis_CDC317:2437785	C	exonic	CPAR2_211420	L666F	-;-;-;-;-	-;-;-;-;-	G;HOMO;46;1.0;non-synonymous	-;-;-;-;-
Contig005809_C_parapsilosis_CDC317:2454982	C	exonic	CPAR2_211450	R459Q	-;-;-;-;-	-;-;-;-;-	T;HOMO;72;1.0;non-synonymous	-;-;-;-;-
Contig005809_C_parapsilosis_CDC317:2499618	C	exonic	CPAR2_211680	D38N	-;-;-;-;-	-;-;-;-;-	T;HOMO;70;0.99;non-synonymous	-;-;-;-;-
Contig005809_C_parapsilosis_CDC317:2718298	T	exonic	CPAR2_212630	*158W	C;HOMO;44;0.98;read-through	C;HOMO;48;1.0;read-through	C;HOMO;62;1.0;read-through	-;-;-;-;-
Contig005809_C_parapsilosis_CDC317:2774624	A	exonic	CPAR2_212930	L286V	-;-;-;-;-	-;-;-;-;-	C;HOMO;102;1.0;non-synonymous	C;HOMO;49;1.0;non-synonymous
Contig005809_C_parapsilosis_CDC317:2903012	G	exonic	CPAR2_213640	H470Y	-;-;-;-;-	A;HOMO;56;1.0;non-synonymous	A;HOMO;111;1.0;non-synonymous	A;HOMO;45;1.0;non-synonymous
Contig005809_C_parapsilosis_CDC317:2930812	T	exonic	CPAR2_tL(CAA)2	C22S	-;-;-;-;-	-;-;-;-;-	A;HOMO;37;1.0;non-synonymous	-;-;-;-;-
Contig005809_C_parapsilosis_CDC317:2941680	A	exonic	CPAR2_213830	N1393K	-;-;-;-;-	C;HOMO;34;1.0;non-synonymous	C;HOMO;84;0.99;non-synonymous	-;-;-;-;-
Contig005809_C_parapsilosis_CDC317:2982076	G	exonic	CPAR2_214000	R197S	-;-;-;-;-	-;-;-;-;-	T;HOMO;75;1.0;non-synonymous	-;-;-;-;-
Contig005809_C_parapsilosis_CDC317:3005317	T	exonic	CPAR2_214090	I1064R	G;HOMO;44;1.0;non-synonymous	-;-;-;-;-	G;HOMO;127;1.0;non-synonymous	G;HOMO;40;1.0;non-synonymous
Contig005809_C_parapsilosis_CDC317:3013551	A	exonic	CPAR2_214140	L706H	-;-;-;-;-	T;HOMO;33;1.0;non-synonymous	T;HOMO;50;1.0;non-synonymous	-;-;-;-;-
Contig006110_C_parapsilosis_CDC317:23265	T	exonic	CPAR2_700100	F46I	-;-;-;-;-	-;-;-;-;-	A;HOMO;111;1.0;non-synonymous	-;-;-;-;-
Contig006110_C_parapsilosis_CDC317:34531	C	exonic	CPAR2_700160	P5T	-;-;-;-;-	A;HOMO;34;0.97;non-synonymous	A;HOMO;101;1.0;non-synonymous	A;HOMO;43;1.0;non-synonymous
Contig006110_C_parapsilosis_CDC317:62146	G	exonic	CPAR2_700330	L156F	-;-;-;-;-	A;HOMO;53;1.0;non-synonymous	A;HOMO;130;1.0;non-synonymous	A;HOMO;39;1.0;non-synonymous
Contig006110_C_parapsilosis_CDC317:185129	C	exonic	CPAR2_700850	A119S	A;HOMO;35;1.0;non-synonymous	A;HOMO;37;1.0;non-synonymous	A;HOMO;91;1.0;non-synonymous	-;-;-;-;-
Contig006110_C_parapsilosis_CDC317:314640	A	exonic	CPAR2_701500	N366D	-;-;-;-;-	G;HOMO;58;1.0;non-synonymous	G;HOMO;121;0.99;non-synonymous	G;HOMO;78;1.0;non-synonymous
Contig006110_C_parapsilosis_CDC317:622416	C	exonic	CPAR2_702920	G389A	-;-;-;-;-	-;-;-;-;-	G;HOMO;36;0.97;non-synonymous	-;-;-;-;-
Contig006110_C_parapsilosis_CDC317:718421	T	exonic	CPAR2_703320	L296S	-;-;-;-;-	C;HOMO;86;1.0;non-synonymous	C;HOMO;95;1.0;non-synonymous	C;HOMO;64;1.0;non-synonymous
Contig006110_C_parapsilosis_CDC317:744022	C	exonic	CPAR2_703390	F1203L	-;-;-;-;-	A;HOMO;48;1.0;non-synonymous	A;HOMO;100;1.0;non-synonymous	-;-;-;-;-
Contig006110_C_parapsilosis_CDC317:753690	C	exonic	CPAR2_703440	D144N	-;-;-;-;-	T;HOMO;45;1.0;non-synonymous	T;HOMO;72;1.0;non-synonymous	T;HOMO;37;1.0;non-synonymous
Contig006110_C_parapsilosis_CDC317:753755	A	exonic	CPAR2_703440	F122S	-;-;-;-;-	G;HOMO;33;0.97;non-synonymous	G;HOMO;54;1.0;non-synonymous	G;HOMO;36;1.0;non-synonymous
Contig006139_C_parapsilosis_CDC317:46469	ATGTTGTTGTTGTTGTTGTTGTTGTTGTT	exonic	CPAR2_500200	HTTTTTTTTT665QTTTTTTTTT	-;-;-;-;-	TTGTTGTTGTTGTTGTTGTTGTTGTTGTT;HETERO;47;0.64;non-synonymous	-;-;-;-;-	-;-;-;-;-
Contig006139_C_parapsilosis_CDC317:116816	A	exonic	CPAR2_500510	N156D	-;-;-;-;-	-;-;-;-;-	G;HOMO;52;1.0;non-synonymous	-;-;-;-;-
Contig006139_C_parapsilosis_CDC317:228220	G	exonic	CPAR2_500970	E659K	-;-;-;-;-	-;-;-;-;-	A;HOMO;89;1.0;non-synonymous	-;-;-;-;-
Contig006139_C_parapsilosis_CDC317:291529	A	exonic	CPAR2_501270	T317A	G;HOMO;47;1.0;non-synonymous	G;HOMO;36;1.0;non-synonymous	G;HOMO;131;0.98;non-synonymous	-;-;-;-;-
Contig006139_C_parapsilosis_CDC317:429383	G	exonic	CPAR2_501810	D72N	-;-;-;-;-	A;HOMO;42;1.0;non-synonymous	A;HOMO;118;1.0;non-synonymous	A;HOMO;36;0.97;non-synonymous
Contig006139_C_parapsilosis_CDC317:533545	T	exonic	CPAR2_502310	V187G	-;-;-;-;-	G;HOMO;50;1.0;non-synonymous	G;HOMO;104;1.0;non-synonymous	G;HOMO;38;1.0;non-synonymous
Contig006139_C_parapsilosis_CDC317:591495	A	exonic	CPAR2_502600	N777T	C;HETERO;61;0.18;non-synonymous	-;-;-;-;-	-;-;-;-;-	C;HETERO;72;0.18;non-synonymous
Contig006139_C_parapsilosis_CDC317:667219	A	exonic	CPAR2_502890	L33M	-;-;-;-;-	T;HOMO;51;0.98;non-synonymous	T;HOMO;88;1.0;non-synonymous	T;HOMO;36;1.0;non-synonymous
Contig006139_C_parapsilosis_CDC317:736227	A	exonic	CPAR2_503150	V429A	G;HOMO;37;1.0;non-synonymous	G;HOMO;63;1.0;non-synonymous	G;HOMO;82;1.0;non-synonymous	-;-;-;-;-
Contig006139_C_parapsilosis_CDC317:876189	C	exonic	CPAR2_503840	G196S	-;-;-;-;-	-;-;-;-;-	T;HOMO;43;1.0;non-synonymous	-;-;-;-;-
Contig006372_C_parapsilosis_CDC317:26392	A	exonic	CPAR2_400050	T358P	-;-;-;-;-	C;HOMO;33;1.0;non-synonymous	C;HOMO;57;1.0;non-synonymous	-;-;-;-;-
Contig006372_C_parapsilosis_CDC317:143193	A	exonic	CPAR2_400650	L197S	G;HOMO;45;1.0;non-synonymous	-;-;-;-;-	G;HOMO;74;1.0;non-synonymous	G;HOMO;32;1.0;non-synonymous
Contig006372_C_parapsilosis_CDC317:225331	G	exonic	CPAR2_401090	C26W	-;-;-;-;-	-;-;-;-;-	C;HOMO;93;1.0;non-synonymous	C;HOMO;38;0.97;non-synonymous
Contig006372_C_parapsilosis_CDC317:266134	G	exonic	CPAR2_401290	R897G	C;HOMO;35;1.0;non-synonymous	-;-;-;-;-	C;HOMO;94;1.0;non-synonymous	C;HOMO;34;1.0;non-synonymous
Contig006372_C_parapsilosis_CDC317:272726	C	exonic	CPAR2_401300	E233K	-;-;-;-;-	-;-;-;-;-	T;HOMO;73;1.0;non-synonymous	-;-;-;-;-
Contig006372_C_parapsilosis_CDC317:535511	T	exonic	CPAR2_402450	K64E	-;-;-;-;-	-;-;-;-;-	C;HOMO;79;1.0;non-synonymous	-;-;-;-;-
Contig006372_C_parapsilosis_CDC317:546377	G	exonic	CPAR2_402490	A423T	-;-;-;-;-	A;HETERO;40;0.75;non-synonymous	A;HETERO;65;0.78;non-synonymous	A;HETERO;38;0.84;non-synonymous
Contig006372_C_parapsilosis_CDC317:546386	T	exonic	CPAR2_402490	S426T	-;-;-;-;-	A;HETERO;39;0.74;non-synonymous	A;HETERO;67;0.7;non-synonymous	A;HETERO;37;0.78;non-synonymous
Contig006372_C_parapsilosis_CDC317:546545	ACT	exonic	CPAR2_402490	T479S	-;-;-;-;-	-;-;-;-;-	TCT;HETERO;44;0.8;non-synonymous	-;-;-;-;-
Contig006372_C_parapsilosis_CDC317:546551	T	exonic	CPAR2_402490	S481P	-;-;-;-;-	-;-;-;-;-	C;HETERO;45;0.73;non-synonymous	-;-;-;-;-
Contig006372_C_parapsilosis_CDC317:546563	T	exonic	CPAR2_402490	S485P	-;-;-;-;-	-;-;-;-;-	C;HOMO;57;0.89;non-synonymous	C;HOMO;31;0.94;non-synonymous
Contig006372_C_parapsilosis_CDC317:546569	A	exonic	CPAR2_402490	T487S	-;-;-;-;-	-;-;-;-;-	T;HOMO;53;0.96;non-synonymous	-;-;-;-;-
Contig006372_C_parapsilosis_CDC317:636442	A	exonic	CPAR2_402930	E374G	G;HETERO;59;0.42;non-synonymous	G;HETERO;64;0.52;non-synonymous	-;-;-;-;-	G;HETERO;57;0.47;non-synonymous
Contig006372_C_parapsilosis_CDC317:671959	A	exonic	CPAR2_403080	I48T	-;-;-;-;-	G;HOMO;51;1.0;non-synonymous	G;HOMO;120;0.99;non-synonymous	G;HOMO;64;1.0;non-synonymous
Contig006372_C_parapsilosis_CDC317:682824	T	exonic	CPAR2_403120	I871L	G;HOMO;41;1.0;non-synonymous	G;HOMO;42;1.0;non-synonymous	G;HOMO;131;1.0;non-synonymous	-;-;-;-;-
Contig006372_C_parapsilosis_CDC317:684441	G	exonic	CPAR2_403120	R332C	A;HETERO;56;0.57;non-synonymous	A;HETERO;67;0.36;non-synonymous	-;-;-;-;-	A;HETERO;67;0.46;non-synonymous
Contig006372_C_parapsilosis_CDC317:718848	G	exonic	CPAR2_403260	A301V	-;-;-;-;-	A;HETERO;41;0.1;non-synonymous	A;HETERO;115;0.23;non-synonymous	A;HETERO;42;0.17;non-synonymous
Contig006372_C_parapsilosis_CDC317:718863	A	exonic	CPAR2_403260	V296A	-;-;-;-;-	G;HETERO;41;0.12;non-synonymous	-;-;-;-;-	-;-;-;-;-
Contig006372_C_parapsilosis_CDC317:770436	A	exonic	CPAR2_403520	L461S	-;-;-;-;-	-;-;-;-;-	G;HOMO;35;1.0;non-synonymous	-;-;-;-;-
Contig006372_C_parapsilosis_CDC317:770687	ACTT	exonic	CPAR2_403520	SE377SD	ACTA;HETERO;36;0.22;non-synonymous	-;-;-;-;-	ACTA;HETERO;62;0.27;non-synonymous	-;-;-;-;-
Contig006372_C_parapsilosis_CDC317:770720	ACTT	exonic	CPAR2_403520	SE366SD	-;-;-;-;-	-;-;-;-;-	ACTA;HETERO;53;0.66;non-synonymous	-;-;-;-;-
Contig006372_C_parapsilosis_CDC317:770912	ACTT	exonic	CPAR2_403520	SE302SD	-;-;-;-;-	ACTA;HETERO;32;0.38;non-synonymous	ACTA;HETERO;76;0.3;non-synonymous	ACTA;HETERO;33;0.33;non-synonymous
Contig006372_C_parapsilosis_CDC317:786342	T	exonic	CPAR2_403580	N425S	-;-;-;-;-	-;-;-;-;-	C;HOMO;52;1.0;non-synonymous	-;-;-;-;-
Contig006372_C_parapsilosis_CDC317:976820	T	exonic	CPAR2_404340	N22H	-;-;-;-;-	G;HETERO;43;0.49;non-synonymous	G;HETERO;76;0.57;non-synonymous	G;HETERO;43;0.47;non-synonymous
Contig006372_C_parapsilosis_CDC317:987658	C	exonic	CPAR2_404410	R141C	-;-;-;-;-	-;-;-;-;-	T;HOMO;60;1.0;non-synonymous	-;-;-;-;-
Contig006372_C_parapsilosis_CDC317:988213	A	exonic	CPAR2_404410	I326V	-;-;-;-;-	G;HETERO;37;0.38;non-synonymous	G;HETERO;76;0.45;non-synonymous	G;HETERO;41;0.37;non-synonymous
Contig006372_C_parapsilosis_CDC317:1004681	T	exonic	CPAR2_404520	T28A	-;-;-;-;-	C;HOMO;41;1.0;non-synonymous	C;HOMO;90;0.99;non-synonymous	C;HOMO;35;1.0;non-synonymous
Contig006372_C_parapsilosis_CDC317:1029605	A	exonic	CPAR2_404610	I322K	-;-;-;-;-	T;HOMO;35;1.0;non-synonymous	T;HOMO;88;0.99;non-synonymous	T;HOMO;41;0.98;non-synonymous
Contig006372_C_parapsilosis_CDC317:1092422	A	exonic	CPAR2_404830	I160T	-;-;-;-;-	-;-;-;-;-	G;HOMO;78;1.0;non-synonymous	-;-;-;-;-
Contig006372_C_parapsilosis_CDC317:1144652	A	exonic	CPAR2_405090	S830G	G;HOMO;37;1.0;non-synonymous	G;HOMO;43;1.0;non-synonymous	G;HOMO;60;1.0;non-synonymous	-;-;-;-;-
Contig006372_C_parapsilosis_CDC317:1158550	A	exonic	CPAR2_405170	L328P	-;-;-;-;-	G;HOMO;46;1.0;non-synonymous	G;HOMO;90;1.0;non-synonymous	G;HOMO;35;1.0;non-synonymous
Contig006372_C_parapsilosis_CDC317:1247413	A	exonic	CPAR2_405460	D178E	-;-;-;-;-	T;HOMO;36;1.0;non-synonymous	T;HOMO;119;0.99;non-synonymous	T;HOMO;32;1.0;non-synonymous
Contig006372_C_parapsilosis_CDC317:1294038	C	exonic	CPAR2_405650	V183I	-;-;-;-;-	T;HOMO;35;1.0;non-synonymous	T;HOMO;131;1.0;non-synonymous	T;HOMO;39;1.0;non-synonymous
Contig006372_C_parapsilosis_CDC317:1312137	A	exonic	CPAR2_405730	F195L	-;-;-;-;-	C;HOMO;46;1.0;non-synonymous	C;HOMO;104;0.99;non-synonymous	-;-;-;-;-
Contig006372_C_parapsilosis_CDC317:1403937	T	exonic	CPAR2_406140	F221I	-;-;-;-;-	-;-;-;-;-	A;HOMO;54;1.0;non-synonymous	-;-;-;-;-
Contig006372_C_parapsilosis_CDC317:1515669	T	exonic	CPAR2_406700	D503G	C;HOMO;37;1.0;non-synonymous	C;HOMO;46;0.98;non-synonymous	C;HOMO;78;1.0;non-synonymous	-;-;-;-;-
Contig006372_C_parapsilosis_CDC317:1555340	C	exonic	CPAR2_406950	T161M	-;-;-;-;-	-;-;-;-;-	T;HOMO;57;1.0;non-synonymous	-;-;-;-;-
Contig006372_C_parapsilosis_CDC317:1567999	A	exonic	CPAR2_407010	*126K	-;-;-;-;-	T;HOMO;44;1.0;read-through	T;HOMO;81;1.0;read-through	T;HOMO;49;1.0;read-through
Contig006372_C_parapsilosis_CDC317:1605562	A	exonic	CPAR2_407200	F899I	T;HOMO;35;1.0;non-synonymous	-;-;-;-;-	T;HOMO;85;1.0;non-synonymous	T;HOMO;35;1.0;non-synonymous
Contig006372_C_parapsilosis_CDC317:1618243	G	exonic	CPAR2_407250	L176F	-;-;-;-;-	A;HOMO;42;1.0;non-synonymous	A;HOMO;93;1.0;non-synonymous	-;-;-;-;-
Contig006372_C_parapsilosis_CDC317:1631163	G	exonic	CPAR2_407300	V154I	A;HETERO;40;0.28;non-synonymous	A;HETERO;58;0.14;non-synonymous	A;HETERO;158;0.21;non-synonymous	-;-;-;-;-
Contig006372_C_parapsilosis_CDC317:1710081	G	exonic	CPAR2_407630	L1180F	A;HOMO;43;1.0;non-synonymous	-;-;-;-;-	A;HOMO;130;1.0;non-synonymous	-;-;-;-;-
Contig006372_C_parapsilosis_CDC317:1744223	T	exonic	CPAR2_407790	F46L	C;HOMO;52;1.0;non-synonymous	-;-;-;-;-	C;HOMO;122;1.0;non-synonymous	C;HOMO;33;1.0;non-synonymous
mito_C_parapsilosis_CDC317:2081	C	exonic	CapafMp02	G305S	-;-;-;-;-	-;-;-;-;-	T;HOMO;42;1.0;non-synonymous	-;-;-;-;-

## Sheet: CAS_Exonic_non-synonymous
#Coord	Ref	Genomic_region	Gene	AA_change	CAS_S3	CLIB_S4
Contig005504_C_parapsilosis_CDC317:103577	T	exonic	CPAR2_600430	V759E	A;HETERO;33;0.52;non-synonymous	-;-;-;-;-
Contig005504_C_parapsilosis_CDC317:103610	A	exonic	CPAR2_600430	E770A	C;HETERO;38;0.13;non-synonymous	-;-;-;-;-
Contig005504_C_parapsilosis_CDC317:177602	G	exonic	CPAR2_600670	S289N	A;HOMO;49;1.0;non-synonymous	-;-;-;-;-
Contig005504_C_parapsilosis_CDC317:252977	A	exonic	CPAR2_600930	Y19D	-;-;-;-;-	C;HOMO;51;0.96;non-synonymous
Contig005504_C_parapsilosis_CDC317:390931	T	exonic	CPAR2_601590	I697T	-;-;-;-;-	C;HOMO;32;1.0;non-synonymous
Contig005504_C_parapsilosis_CDC317:747769	T	exonic	CPAR2_603140	I47V	C;HOMO;38;1.0;non-synonymous	-;-;-;-;-
Contig005504_C_parapsilosis_CDC317:825245	C	exonic	CPAR2_603470	H581Y	-;-;-;-;-	T;HOMO;78;1.0;non-synonymous
Contig005504_C_parapsilosis_CDC317:864003	G	exonic	CPAR2_603610	D369Y	-;-;-;-;-	T;HOMO;51;1.0;non-synonymous
Contig005504_C_parapsilosis_CDC317:893034	T	exonic	CPAR2_603800	T1182A	-;-;-;-;-	C;HETERO;31;0.26;non-synonymous
Contig005504_C_parapsilosis_CDC317:893085	A	exonic	CPAR2_603800	Y1165H	-;-;-;-;-	G;HETERO;45;0.2;non-synonymous
Contig005569_C_parapsilosis_CDC317:28757	G	exonic	CPAR2_100150	C506Y	A;HOMO;51;1.0;non-synonymous	-;-;-;-;-
Contig005569_C_parapsilosis_CDC317:59353	A	exonic	CPAR2_100350	D293G	G;HOMO;31;1.0;non-synonymous	-;-;-;-;-
Contig005569_C_parapsilosis_CDC317:144882	A	exonic	CPAR2_100800	C328S	-;-;-;-;-	T;HOMO;41;1.0;non-synonymous
Contig005569_C_parapsilosis_CDC317:351602	T	exonic	CPAR2_101640	K122E	C;HETERO;73;0.27;non-synonymous	-;-;-;-;-
Contig005569_C_parapsilosis_CDC317:351629	T	exonic	CPAR2_101640	N113D	C;HETERO;68;0.21;non-synonymous	-;-;-;-;-
Contig005569_C_parapsilosis_CDC317:436193	C	exonic	CPAR2_101940	E2327K	T;HETERO;41;0.56;non-synonymous	-;-;-;-;-
Contig005569_C_parapsilosis_CDC317:542931	G	exonic	CPAR2_102340	E107K	-;-;-;-;-	A;HOMO;43;0.98;non-synonymous
Contig005569_C_parapsilosis_CDC317:610983	G	exonic	CPAR2_102660	T55I	A;HOMO;42;1.0;non-synonymous	-;-;-;-;-
Contig005569_C_parapsilosis_CDC317:665675	A	exonic	CPAR2_102920	N537K	C;HOMO;54;1.0;non-synonymous	-;-;-;-;-
Contig005569_C_parapsilosis_CDC317:1052565	A	exonic	CPAR2_104800	T654A	G;HOMO;32;1.0;non-synonymous	-;-;-;-;-
Contig005569_C_parapsilosis_CDC317:1274565	A	exonic	CPAR2_105860	E115G	-;-;-;-;-	G;HOMO;34;0.97;non-synonymous
Contig005569_C_parapsilosis_CDC317:1374083	A	exonic	CPAR2_106400	W1370R	G;HOMO;45;1.0;non-synonymous	-;-;-;-;-
Contig005569_C_parapsilosis_CDC317:1451492	C	exonic	CPAR2_106760	N409K	G;HOMO;37;1.0;non-synonymous	-;-;-;-;-
Contig005569_C_parapsilosis_CDC317:1542886	C	exonic	CPAR2_107290	P80S	-;-;-;-;-	T;HETERO;78;0.37;non-synonymous
Contig005569_C_parapsilosis_CDC317:1714026	T	exonic	CPAR2_108130	L222P	-;-;-;-;-	C;HOMO;32;1.0;non-synonymous
Contig005569_C_parapsilosis_CDC317:1911871	A	exonic	CPAR2_109090	F950S	G;HOMO;31;1.0;non-synonymous	-;-;-;-;-
Contig005569_C_parapsilosis_CDC317:1996795	C	exonic	CPAR2_109480	C314Y	-;-;-;-;-	T;HOMO;32;1.0;non-synonymous
Contig005569_C_parapsilosis_CDC317:2009528	C	exonic	CPAR2_109540	R403P	-;-;-;-;-	G;HOMO;46;1.0;non-synonymous
Contig005569_C_parapsilosis_CDC317:2220618	A	exonic	CPAR2_110430	T59S	-;-;-;-;-	T;HOMO;45;1.0;non-synonymous
Contig005806_C_parapsilosis_CDC317:17603	A	exonic	CPAR2_300100	F338S	-;-;-;-;-	G;HOMO;44;0.98;non-synonymous
Contig005806_C_parapsilosis_CDC317:22881	G	exonic	CPAR2_300110	P208S	A;HETERO;81;0.21;non-synonymous	-;-;-;-;-
Contig005806_C_parapsilosis_CDC317:22886	A	exonic	CPAR2_300110	V206E	T;HETERO;81;0.22;non-synonymous	-;-;-;-;-
Contig005806_C_parapsilosis_CDC317:56162	G	exonic	CPAR2_300280	A125T	A;HOMO;33;1.0;non-synonymous	-;-;-;-;-
Contig005806_C_parapsilosis_CDC317:76830	A	exonic	CPAR2_300380	N261D	-;-;-;-;-	G;HOMO;37;0.97;non-synonymous
Contig005806_C_parapsilosis_CDC317:147994	T	exonic	CPAR2_300770	S590R	-;-;-;-;-	G;HOMO;56;1.0;non-synonymous
Contig005806_C_parapsilosis_CDC317:333074	G	exonic	CPAR2_301440	P200L	A;HETERO;36;0.56;non-synonymous	-;-;-;-;-
Contig005806_C_parapsilosis_CDC317:340720	A	exonic	CPAR2_301470	E426G	-;-;-;-;-	G;HOMO;61;1.0;non-synonymous
Contig005806_C_parapsilosis_CDC317:379729	T	exonic	CPAR2_301640	K542R	-;-;-;-;-	C;HOMO;39;1.0;non-synonymous
Contig005806_C_parapsilosis_CDC317:429556	A	exonic	CPAR2_301830	F164L	-;-;-;-;-	G;HETERO;36;0.5;non-synonymous
Contig005806_C_parapsilosis_CDC317:429590	A	exonic	CPAR2_301830	N152K	-;-;-;-;-	T;HETERO;41;0.49;non-synonymous
Contig005806_C_parapsilosis_CDC317:629210	G	exonic	CPAR2_302590	V173I	A;HETERO;36;0.22;non-synonymous	-;-;-;-;-
Contig005806_C_parapsilosis_CDC317:676939	G	exonic	CPAR2_302790	S363L	-;-;-;-;-	A;HETERO;34;0.56;non-synonymous
Contig005806_C_parapsilosis_CDC317:786807	C	exonic	CPAR2_303350	S10L	T;HOMO;35;1.0;non-synonymous	-;-;-;-;-
Contig005806_C_parapsilosis_CDC317:799017	G	exonic	CPAR2_303410	R202H	A;HETERO;57;0.33;non-synonymous	-;-;-;-;-
Contig005806_C_parapsilosis_CDC317:883932	G	exonic	CPAR2_303790	A1078V	-;-;-;-;-	A;HETERO;48;0.19;non-synonymous
Contig005806_C_parapsilosis_CDC317:884094	A	exonic	CPAR2_303790	V1024A	-;-;-;-;-	G;HETERO;36;0.22;non-synonymous
Contig005806_C_parapsilosis_CDC317:886293	T	exonic	CPAR2_303790	E291A	G;HETERO;58;0.17;non-synonymous	-;-;-;-;-
Contig005806_C_parapsilosis_CDC317:965191	C	exonic	CPAR2_304020	R1046*	-;-;-;-;-	T;HOMO;31;1.0;nonsense
Contig005807_C_parapsilosis_CDC317:36838	T	exonic	CPAR2_800160	T305P	-;-;-;-;-	G;HETERO;80;0.54;non-synonymous
Contig005807_C_parapsilosis_CDC317:109317	T	exonic	CPAR2_800430	E444G	-;-;-;-;-	C;HOMO;34;1.0;non-synonymous
Contig005807_C_parapsilosis_CDC317:155579	A	exonic	CPAR2_800590	T736S	T;HOMO;32;1.0;non-synonymous	-;-;-;-;-
Contig005807_C_parapsilosis_CDC317:340136	G	exonic	CPAR2_801470	P1056L	-;-;-;-;-	A;HOMO;36;1.0;non-synonymous
Contig005807_C_parapsilosis_CDC317:428732	A	exonic	CPAR2_801850	I347T	-;-;-;-;-	G;HOMO;48;1.0;non-synonymous
Contig005807_C_parapsilosis_CDC317:438567	T	exonic	CPAR2_801880	K6R	C;HOMO;39;1.0;non-synonymous	-;-;-;-;-
Contig005807_C_parapsilosis_CDC317:495701	G	exonic	CPAR2_802140	A308V	-;-;-;-;-	A;HOMO;35;1.0;non-synonymous
Contig005807_C_parapsilosis_CDC317:677228	T	exonic	CPAR2_803060	K23Q	-;-;-;-;-	G;HOMO;37;1.0;non-synonymous
Contig005807_C_parapsilosis_CDC317:744800	G	exonic	CPAR2_803350	A1036T	A;HETERO;51;0.55;non-synonymous	-;-;-;-;-
Contig005807_C_parapsilosis_CDC317:761153	A	exonic	CPAR2_803440	I267T	G;HOMO;37;1.0;non-synonymous	-;-;-;-;-
Contig005807_C_parapsilosis_CDC317:784773	G	exonic	CPAR2_803530	L396F	-;-;-;-;-	T;HOMO;35;1.0;non-synonymous
Contig005807_C_parapsilosis_CDC317:840542	G	exonic	CPAR2_803790	G861E	A;HETERO;49;0.27;non-synonymous	-;-;-;-;-
Contig005807_C_parapsilosis_CDC317:920053	T	exonic	CPAR2_804090	T389P	G;HOMO;52;0.98;non-synonymous	-;-;-;-;-
Contig005807_C_parapsilosis_CDC317:980017	A	exonic	CPAR2_804450	I1557T	G;HOMO;44;1.0;non-synonymous	-;-;-;-;-
Contig005807_C_parapsilosis_CDC317:1075909	C	exonic	CPAR2_804790	R213Q	T;HOMO;44;1.0;non-synonymous	-;-;-;-;-
Contig005807_C_parapsilosis_CDC317:1109091	C	exonic	CPAR2_804980	M202I	A;HOMO;40;1.0;non-synonymous	-;-;-;-;-
Contig005807_C_parapsilosis_CDC317:1187070	G	exonic	CPAR2_805290	R473I	T;HOMO;33;1.0;non-synonymous	-;-;-;-;-
Contig005807_C_parapsilosis_CDC317:1461680	CC	exonic	CPAR2_806400	P744L	CT;HETERO;54;0.13;non-synonymous	-;-;-;-;-
Contig005807_C_parapsilosis_CDC317:1465964	T	exonic	CPAR2_806400	S2172A	G;HETERO;43;0.21;non-synonymous	-;-;-;-;-
Contig005807_C_parapsilosis_CDC317:1526868	T	exonic	CPAR2_806630	Y113C	-;-;-;-;-	C;HOMO;34;1.0;non-synonymous
Contig005807_C_parapsilosis_CDC317:1801861	A	exonic	CPAR2_807750	T44A	-;-;-;-;-	G;HOMO;52;1.0;non-synonymous
Contig005807_C_parapsilosis_CDC317:1958320	A	exonic	CPAR2_808470	I477V	G;HOMO;34;1.0;non-synonymous	-;-;-;-;-
Contig005807_C_parapsilosis_CDC317:2047970	C	exonic	CPAR2_808880	A96T	T;HOMO;42;1.0;non-synonymous	-;-;-;-;-
Contig005807_C_parapsilosis_CDC317:2068526	A	exonic	CPAR2_808980	E31G	-;-;-;-;-	G;HOMO;43;1.0;non-synonymous
Contig005809_C_parapsilosis_CDC317:42540	C	exonic	CPAR2_200240	E25*	-;-;-;-;-	A;HETERO;58;0.36;nonsense
Contig005809_C_parapsilosis_CDC317:111768	A	exonic	CPAR2_200680	S209G	-;-;-;-;-	G;HOMO;49;0.98;non-synonymous
Contig005809_C_parapsilosis_CDC317:121779	A	exonic	CPAR2_200750	I80V	-;-;-;-;-	G;HOMO;39;1.0;non-synonymous
Contig005809_C_parapsilosis_CDC317:190093	T	exonic	CPAR2_201010	N120S	-;-;-;-;-	C;HOMO;50;1.0;non-synonymous
Contig005809_C_parapsilosis_CDC317:445263	C	exonic	CPAR2_202380	S512*	-;-;-;-;-	A;HETERO;32;0.5;nonsense
Contig005809_C_parapsilosis_CDC317:511071	C	exonic	CPAR2_202680	P18S	T;HOMO;36;1.0;non-synonymous	-;-;-;-;-
Contig005809_C_parapsilosis_CDC317:568296	A	exonic	CPAR2_202920	F373S	-;-;-;-;-	G;HOMO;64;0.98;non-synonymous
Contig005809_C_parapsilosis_CDC317:594186	A	exonic	CPAR2_203010	N809D	-;-;-;-;-	G;HOMO;33;1.0;non-synonymous
Contig005809_C_parapsilosis_CDC317:751107	T	exonic	CPAR2_203690	V17G	-;-;-;-;-	G;HOMO;38;1.0;non-synonymous
Contig005809_C_parapsilosis_CDC317:785896	T	exonic	CPAR2_203870	W473R	A;HOMO;39;0.97;non-synonymous	-;-;-;-;-
Contig005809_C_parapsilosis_CDC317:807480	A	exonic	CPAR2_203990	N266D	G;HOMO;32;1.0;non-synonymous	-;-;-;-;-
Contig005809_C_parapsilosis_CDC317:830933	G	exonic	CPAR2_204120	E51K	-;-;-;-;-	A;HOMO;35;1.0;non-synonymous
Contig005809_C_parapsilosis_CDC317:847253	T	exonic	CPAR2_204190	N177Y	A;HOMO;41;0.98;non-synonymous	-;-;-;-;-
Contig005809_C_parapsilosis_CDC317:929225	G	exonic	CPAR2_204560	D41N	-;-;-;-;-	A;HOMO;38;1.0;non-synonymous
Contig005809_C_parapsilosis_CDC317:1012307	C	exonic	CPAR2_204980	A18S	A;HETERO;36;0.5;non-synonymous	-;-;-;-;-
Contig005809_C_parapsilosis_CDC317:1201616	C	exonic	CPAR2_205780	D252N	-;-;-;-;-	T;HOMO;36;1.0;non-synonymous
Contig005809_C_parapsilosis_CDC317:1275715	G	exonic	CPAR2_206080	R1463C	A;HETERO;45;0.47;non-synonymous	-;-;-;-;-
Contig005809_C_parapsilosis_CDC317:1305349	C	exonic	CPAR2_206200	G85V	-;-;-;-;-	A;HOMO;35;1.0;non-synonymous
Contig005809_C_parapsilosis_CDC317:1786440	A	exonic	CPAR2_208320	I566L	-;-;-;-;-	C;HOMO;43;1.0;non-synonymous
Contig005809_C_parapsilosis_CDC317:1987261	A	exonic	CPAR2_209260	K336E	-;-;-;-;-	G;HOMO;47;1.0;non-synonymous
Contig005809_C_parapsilosis_CDC317:2044605	T	exonic	CPAR2_209560	N599K	-;-;-;-;-	G;HOMO;55;1.0;non-synonymous
Contig005809_C_parapsilosis_CDC317:2121597	A	exonic	CPAR2_209890	L527P	-;-;-;-;-	G;HOMO;76;1.0;non-synonymous
Contig005809_C_parapsilosis_CDC317:2178519	C	exonic	CPAR2_210180	G103E	T;HOMO;42;1.0;non-synonymous	-;-;-;-;-
Contig005809_C_parapsilosis_CDC317:2197691	A	exonic	CPAR2_210270	S8P	-;-;-;-;-	G;HOMO;40;1.0;non-synonymous
Contig005809_C_parapsilosis_CDC317:2369919	G	exonic	CPAR2_211130	S430N	-;-;-;-;-	A;HOMO;34;0.97;non-synonymous
Contig005809_C_parapsilosis_CDC317:2405606	T	exonic	CPAR2_211300	K39R	C;HOMO;36;1.0;non-synonymous	-;-;-;-;-
Contig005809_C_parapsilosis_CDC317:2718298	T	exonic	CPAR2_212630	*158W	C;HOMO;44;0.98;read-through	-;-;-;-;-
Contig005809_C_parapsilosis_CDC317:2774624	A	exonic	CPAR2_212930	L286V	-;-;-;-;-	C;HOMO;49;1.0;non-synonymous
Contig005809_C_parapsilosis_CDC317:2903012	G	exonic	CPAR2_213640	H470Y	-;-;-;-;-	A;HOMO;45;1.0;non-synonymous
Contig006110_C_parapsilosis_CDC317:34531	C	exonic	CPAR2_700160	P5T	-;-;-;-;-	A;HOMO;43;1.0;non-synonymous
Contig006110_C_parapsilosis_CDC317:62146	G	exonic	CPAR2_700330	L156F	-;-;-;-;-	A;HOMO;39;1.0;non-synonymous
Contig006110_C_parapsilosis_CDC317:185129	C	exonic	CPAR2_700850	A119S	A;HOMO;35;1.0;non-synonymous	-;-;-;-;-
Contig006110_C_parapsilosis_CDC317:314640	A	exonic	CPAR2_701500	N366D	-;-;-;-;-	G;HOMO;78;1.0;non-synonymous
Contig006110_C_parapsilosis_CDC317:718421	T	exonic	CPAR2_703320	L296S	-;-;-;-;-	C;HOMO;64;1.0;non-synonymous
Contig006110_C_parapsilosis_CDC317:753690	C	exonic	CPAR2_703440	D144N	-;-;-;-;-	T;HOMO;37;1.0;non-synonymous
Contig006110_C_parapsilosis_CDC317:753755	A	exonic	CPAR2_703440	F122S	-;-;-;-;-	G;HOMO;36;1.0;non-synonymous
Contig006139_C_parapsilosis_CDC317:291529	A	exonic	CPAR2_501270	T317A	G;HOMO;47;1.0;non-synonymous	-;-;-;-;-
Contig006139_C_parapsilosis_CDC317:429383	G	exonic	CPAR2_501810	D72N	-;-;-;-;-	A;HOMO;36;0.97;non-synonymous
Contig006139_C_parapsilosis_CDC317:533545	T	exonic	CPAR2_502310	V187G	-;-;-;-;-	G;HOMO;38;1.0;non-synonymous
Contig006139_C_parapsilosis_CDC317:667219	A	exonic	CPAR2_502890	L33M	-;-;-;-;-	T;HOMO;36;1.0;non-synonymous
Contig006139_C_parapsilosis_CDC317:736227	A	exonic	CPAR2_503150	V429A	G;HOMO;37;1.0;non-synonymous	-;-;-;-;-
Contig006372_C_parapsilosis_CDC317:225331	G	exonic	CPAR2_401090	C26W	-;-;-;-;-	C;HOMO;38;0.97;non-synonymous
Contig006372_C_parapsilosis_CDC317:546377	G	exonic	CPAR2_402490	A423T	-;-;-;-;-	A;HETERO;38;0.84;non-synonymous
Contig006372_C_parapsilosis_CDC317:546386	T	exonic	CPAR2_402490	S426T	-;-;-;-;-	A;HETERO;37;0.78;non-synonymous
Contig006372_C_parapsilosis_CDC317:546563	T	exonic	CPAR2_402490	S485P	-;-;-;-;-	C;HOMO;31;0.94;non-synonymous
Contig006372_C_parapsilosis_CDC317:671959	A	exonic	CPAR2_403080	I48T	-;-;-;-;-	G;HOMO;64;1.0;non-synonymous
Contig006372_C_parapsilosis_CDC317:682824	T	exonic	CPAR2_403120	I871L	G;HOMO;41;1.0;non-synonymous	-;-;-;-;-
Contig006372_C_parapsilosis_CDC317:718848	G	exonic	CPAR2_403260	A301V	-;-;-;-;-	A;HETERO;42;0.17;non-synonymous
Contig006372_C_parapsilosis_CDC317:770687	ACTT	exonic	CPAR2_403520	SE377SD	ACTA;HETERO;36;0.22;non-synonymous	-;-;-;-;-
Contig006372_C_parapsilosis_CDC317:770912	ACTT	exonic	CPAR2_403520	SE302SD	-;-;-;-;-	ACTA;HETERO;33;0.33;non-synonymous
Contig006372_C_parapsilosis_CDC317:976820	T	exonic	CPAR2_404340	N22H	-;-;-;-;-	G;HETERO;43;0.47;non-synonymous
Contig006372_C_parapsilosis_CDC317:988213	A	exonic	CPAR2_404410	I326V	-;-;-;-;-	G;HETERO;41;0.37;non-synonymous
Contig006372_C_parapsilosis_CDC317:1004681	T	exonic	CPAR2_404520	T28A	-;-;-;-;-	C;HOMO;35;1.0;non-synonymous
Contig006372_C_parapsilosis_CDC317:1029605	A	exonic	CPAR2_404610	I322K	-;-;-;-;-	T;HOMO;41;0.98;non-synonymous
Contig006372_C_parapsilosis_CDC317:1144652	A	exonic	CPAR2_405090	S830G	G;HOMO;37;1.0;non-synonymous	-;-;-;-;-
Contig006372_C_parapsilosis_CDC317:1158550	A	exonic	CPAR2_405170	L328P	-;-;-;-;-	G;HOMO;35;1.0;non-synonymous
Contig006372_C_parapsilosis_CDC317:1247413	A	exonic	CPAR2_405460	D178E	-;-;-;-;-	T;HOMO;32;1.0;non-synonymous
Contig006372_C_parapsilosis_CDC317:1294038	C	exonic	CPAR2_405650	V183I	-;-;-;-;-	T;HOMO;39;1.0;non-synonymous
Contig006372_C_parapsilosis_CDC317:1515669	T	exonic	CPAR2_406700	D503G	C;HOMO;37;1.0;non-synonymous	-;-;-;-;-
Contig006372_C_parapsilosis_CDC317:1567999	A	exonic	CPAR2_407010	*126K	-;-;-;-;-	T;HOMO;49;1.0;read-through
Contig006372_C_parapsilosis_CDC317:1631163	G	exonic	CPAR2_407300	V154I	A;HETERO;40;0.28;non-synonymous	-;-;-;-;-
Contig006372_C_parapsilosis_CDC317:1710081	G	exonic	CPAR2_407630	L1180F	A;HOMO;43;1.0;non-synonymous	-;-;-;-;-

## Sheet: AND_Exonic_non-synonymous
#Coord	Ref	Genomic_region	Gene	AA_change	AND_S2	CLIB_S4
Contig005504_C_parapsilosis_CDC317:103577	T	exonic	CPAR2_600430	V759E	A;HETERO;38;0.53;non-synonymous	-;-;-;-;-
Contig005504_C_parapsilosis_CDC317:103610	A	exonic	CPAR2_600430	E770A	C;HETERO;33;0.15;non-synonymous	-;-;-;-;-
Contig005504_C_parapsilosis_CDC317:103622	A	exonic	CPAR2_600430	E774V	-;-;-;-;-	T;HETERO;31;0.29;non-synonymous
Contig005504_C_parapsilosis_CDC317:177602	G	exonic	CPAR2_600670	S289N	A;HOMO;42;1.0;non-synonymous	-;-;-;-;-
Contig005504_C_parapsilosis_CDC317:390931	T	exonic	CPAR2_601590	I697T	-;-;-;-;-	C;HOMO;32;1.0;non-synonymous
Contig005504_C_parapsilosis_CDC317:747769	T	exonic	CPAR2_603140	I47V	C;HOMO;35;1.0;non-synonymous	-;-;-;-;-
Contig005504_C_parapsilosis_CDC317:755455	A	exonic	CPAR2_603190	H156R	-;-;-;-;-	G;HOMO;42;1.0;non-synonymous
Contig005504_C_parapsilosis_CDC317:893034	T	exonic	CPAR2_603800	T1182A	-;-;-;-;-	C;HETERO;31;0.26;non-synonymous
Contig005569_C_parapsilosis_CDC317:28757	G	exonic	CPAR2_100150	C506Y	A;HOMO;61;1.0;non-synonymous	-;-;-;-;-
Contig005569_C_parapsilosis_CDC317:283337	C	exonic	CPAR2_101400	P194L	T;HOMO;36;1.0;non-synonymous	-;-;-;-;-
Contig005569_C_parapsilosis_CDC317:351602	T	exonic	CPAR2_101640	K122E	C;HETERO;83;0.2;non-synonymous	-;-;-;-;-
Contig005569_C_parapsilosis_CDC317:351629	T	exonic	CPAR2_101640	N113D	C;HETERO;79;0.14;non-synonymous	-;-;-;-;-
Contig005569_C_parapsilosis_CDC317:436193	C	exonic	CPAR2_101940	E2327K	T;HETERO;41;0.66;non-synonymous	-;-;-;-;-
Contig005569_C_parapsilosis_CDC317:610983	G	exonic	CPAR2_102660	T55I	A;HOMO;42;1.0;non-synonymous	-;-;-;-;-
Contig005569_C_parapsilosis_CDC317:665675	A	exonic	CPAR2_102920	N537K	C;HOMO;39;1.0;non-synonymous	-;-;-;-;-
Contig005569_C_parapsilosis_CDC317:1274565	A	exonic	CPAR2_105860	E115G	-;-;-;-;-	G;HOMO;34;0.97;non-synonymous
Contig005569_C_parapsilosis_CDC317:1374083	A	exonic	CPAR2_106400	W1370R	G;HOMO;55;0.98;non-synonymous	-;-;-;-;-
Contig005569_C_parapsilosis_CDC317:1376225	A	exonic	CPAR2_106400	S656P	G;HETERO;79;0.52;non-synonymous	-;-;-;-;-
Contig005569_C_parapsilosis_CDC317:1450290	T	exonic	CPAR2_106760	S9P	C;HOMO;33;1.0;non-synonymous	-;-;-;-;-
Contig005569_C_parapsilosis_CDC317:1542886	C	exonic	CPAR2_107290	P80S	-;-;-;-;-	T;HETERO;78;0.37;non-synonymous
Contig005569_C_parapsilosis_CDC317:1911871	A	exonic	CPAR2_109090	F950S	G;HOMO;37;1.0;non-synonymous	-;-;-;-;-
Contig005569_C_parapsilosis_CDC317:1996795	C	exonic	CPAR2_109480	C314Y	-;-;-;-;-	T;HOMO;32;1.0;non-synonymous
Contig005569_C_parapsilosis_CDC317:2220618	A	exonic	CPAR2_110430	T59S	-;-;-;-;-	T;HOMO;45;1.0;non-synonymous
Contig005806_C_parapsilosis_CDC317:22886	A	exonic	CPAR2_300110	V206E	T;HETERO;116;0.18;non-synonymous	-;-;-;-;-
Contig005806_C_parapsilosis_CDC317:22965	TAG	exonic	CPAR2_300110	I180V	-;-;-;-;-	CAG;HETERO;94;0.23;non-synonymous
Contig005806_C_parapsilosis_CDC317:56162	G	exonic	CPAR2_300280	A125T	A;HOMO;56;1.0;non-synonymous	-;-;-;-;-
Contig005806_C_parapsilosis_CDC317:74048	T	exonic	CPAR2_300350	V369A	C;HOMO;35;1.0;non-synonymous	-;-;-;-;-
Contig005806_C_parapsilosis_CDC317:108020	G	exonic	CPAR2_300570	G251S	-;-;-;-;-	A;HETERO;35;0.69;non-synonymous
Contig005806_C_parapsilosis_CDC317:133226	C	exonic	CPAR2_300710	H593N	A;HETERO;50;0.36;non-synonymous	-;-;-;-;-
Contig005806_C_parapsilosis_CDC317:333074	G	exonic	CPAR2_301440	P200L	A;HETERO;38;0.53;non-synonymous	-;-;-;-;-
Contig005806_C_parapsilosis_CDC317:379627	T	exonic	CPAR2_301640	K576R	C;HOMO;50;1.0;non-synonymous	-;-;-;-;-
Contig005806_C_parapsilosis_CDC317:379658	T	exonic	CPAR2_301640	T566S	A;HOMO;51;1.0;non-synonymous	-;-;-;-;-
Contig005806_C_parapsilosis_CDC317:429556	A	exonic	CPAR2_301830	F164L	-;-;-;-;-	G;HETERO;36;0.5;non-synonymous
Contig005806_C_parapsilosis_CDC317:429590	A	exonic	CPAR2_301830	N152K	-;-;-;-;-	T;HETERO;41;0.49;non-synonymous
Contig005806_C_parapsilosis_CDC317:629210	G	exonic	CPAR2_302590	V173I	A;HETERO;50;0.22;non-synonymous	-;-;-;-;-
Contig005806_C_parapsilosis_CDC317:742550	A	exonic	CPAR2_303120	F294V	-;-;-;-;-	C;HOMO;40;1.0;non-synonymous
Contig005806_C_parapsilosis_CDC317:786807	C	exonic	CPAR2_303350	S10L	T;HOMO;48;0.98;non-synonymous	-;-;-;-;-
Contig005806_C_parapsilosis_CDC317:799017	G	exonic	CPAR2_303410	R202H	A;HETERO;45;0.51;non-synonymous	-;-;-;-;-
Contig005806_C_parapsilosis_CDC317:886293	T	exonic	CPAR2_303790	E291A	G;HETERO;73;0.21;non-synonymous	-;-;-;-;-
Contig005806_C_parapsilosis_CDC317:965191	C	exonic	CPAR2_304020	R1046*	-;-;-;-;-	T;HOMO;31;1.0;nonsense
Contig005807_C_parapsilosis_CDC317:36838	T	exonic	CPAR2_800160	T305P	-;-;-;-;-	G;HETERO;80;0.54;non-synonymous
Contig005807_C_parapsilosis_CDC317:155579	A	exonic	CPAR2_800590	T736S	T;HOMO;42;1.0;non-synonymous	-;-;-;-;-
Contig005807_C_parapsilosis_CDC317:372572	G	exonic	CPAR2_801630	V84F	-;-;-;-;-	T;HOMO;42;1.0;non-synonymous
Contig005807_C_parapsilosis_CDC317:420496	A	exonic	CPAR2_801810	S1196P	G;HOMO;48;1.0;non-synonymous	-;-;-;-;-
Contig005807_C_parapsilosis_CDC317:438567	T	exonic	CPAR2_801880	K6R	C;HOMO;42;1.0;non-synonymous	-;-;-;-;-
Contig005807_C_parapsilosis_CDC317:456028	G	exonic	CPAR2_801950	R247C	-;-;-;-;-	A;HETERO;32;0.47;non-synonymous
Contig005807_C_parapsilosis_CDC317:626998	T	exonic	CPAR2_802800	V463A	-;-;-;-;-	C;HOMO;44;1.0;non-synonymous
Contig005807_C_parapsilosis_CDC317:668728	C	exonic	CPAR2_803030	L137F	-;-;-;-;-	T;HOMO;43;1.0;non-synonymous
Contig005807_C_parapsilosis_CDC317:744800	G	exonic	CPAR2_803350	A1036T	A;HETERO;54;0.61;non-synonymous	-;-;-;-;-
Contig005807_C_parapsilosis_CDC317:761153	A	exonic	CPAR2_803440	I267T	G;HOMO;34;1.0;non-synonymous	-;-;-;-;-
Contig005807_C_parapsilosis_CDC317:840542	G	exonic	CPAR2_803790	G861E	A;HETERO;49;0.49;non-synonymous	-;-;-;-;-
Contig005807_C_parapsilosis_CDC317:920053	T	exonic	CPAR2_804090	T389P	G;HOMO;40;1.0;non-synonymous	-;-;-;-;-
Contig005807_C_parapsilosis_CDC317:980017	A	exonic	CPAR2_804450	I1557T	G;HOMO;35;1.0;non-synonymous	-;-;-;-;-
Contig005807_C_parapsilosis_CDC317:1075909	C	exonic	CPAR2_804790	R213Q	T;HOMO;64;1.0;non-synonymous	-;-;-;-;-
Contig005807_C_parapsilosis_CDC317:1109091	C	exonic	CPAR2_804980	M202I	A;HOMO;58;1.0;non-synonymous	-;-;-;-;-
Contig005807_C_parapsilosis_CDC317:1465964	T	exonic	CPAR2_806400	S2172A	G;HETERO;40;0.3;non-synonymous	-;-;-;-;-
Contig005807_C_parapsilosis_CDC317:1526868	T	exonic	CPAR2_806630	Y113C	-;-;-;-;-	C;HOMO;34;1.0;non-synonymous
Contig005807_C_parapsilosis_CDC317:1609010	G	exonic	CPAR2_806970	G21D	A;HOMO;42;1.0;non-synonymous	-;-;-;-;-
Contig005807_C_parapsilosis_CDC317:1811954	C	exonic	CPAR2_807820	D200N	-;-;-;-;-	T;HOMO;56;1.0;non-synonymous
Contig005807_C_parapsilosis_CDC317:2047970	C	exonic	CPAR2_808880	A96T	T;HOMO;44;1.0;non-synonymous	-;-;-;-;-
Contig005809_C_parapsilosis_CDC317:42540	C	exonic	CPAR2_200240	E25*	-;-;-;-;-	A;HETERO;58;0.36;nonsense
Contig005809_C_parapsilosis_CDC317:80183	C	exonic	CPAR2_200530	M13I	A;HOMO;40;1.0;non-synonymous	-;-;-;-;-
Contig005809_C_parapsilosis_CDC317:126522	G	exonic	CPAR2_200770	A737V	A;HOMO;37;1.0;non-synonymous	-;-;-;-;-
Contig005809_C_parapsilosis_CDC317:331037	T	exonic	CPAR2_201790	L371M	A;HOMO;36;1.0;non-synonymous	-;-;-;-;-
Contig005809_C_parapsilosis_CDC317:594186	A	exonic	CPAR2_203010	N809D	-;-;-;-;-	G;HOMO;33;1.0;non-synonymous
Contig005809_C_parapsilosis_CDC317:807480	A	exonic	CPAR2_203990	N266D	G;HOMO;45;1.0;non-synonymous	-;-;-;-;-
Contig005809_C_parapsilosis_CDC317:1012307	C	exonic	CPAR2_204980	A18S	A;HETERO;34;0.35;non-synonymous	-;-;-;-;-
Contig005809_C_parapsilosis_CDC317:1305349	C	exonic	CPAR2_206200	G85V	-;-;-;-;-	A;HOMO;35;1.0;non-synonymous
Contig005809_C_parapsilosis_CDC317:1913640	T	exonic	CPAR2_208900	F507S	C;HOMO;34;1.0;non-synonymous	-;-;-;-;-
Contig005809_C_parapsilosis_CDC317:1975298	T	exonic	CPAR2_209170	L7S	-;-;-;-;-	C;HOMO;35;1.0;non-synonymous
Contig005809_C_parapsilosis_CDC317:2178519	C	exonic	CPAR2_210180	G103E	T;HOMO;36;1.0;non-synonymous	-;-;-;-;-
Contig005809_C_parapsilosis_CDC317:2718298	T	exonic	CPAR2_212630	*158W	C;HOMO;48;1.0;read-through	-;-;-;-;-
Contig005809_C_parapsilosis_CDC317:2774624	A	exonic	CPAR2_212930	L286V	-;-;-;-;-	C;HOMO;49;1.0;non-synonymous
Contig005809_C_parapsilosis_CDC317:2941680	A	exonic	CPAR2_213830	N1393K	C;HOMO;34;1.0;non-synonymous	-;-;-;-;-
Contig005809_C_parapsilosis_CDC317:3005317	T	exonic	CPAR2_214090	I1064R	-;-;-;-;-	G;HOMO;40;1.0;non-synonymous
Contig005809_C_parapsilosis_CDC317:3013551	A	exonic	CPAR2_214140	L706H	T;HOMO;33;1.0;non-synonymous	-;-;-;-;-
Contig006110_C_parapsilosis_CDC317:185129	C	exonic	CPAR2_700850	A119S	A;HOMO;37;1.0;non-synonymous	-;-;-;-;-
Contig006110_C_parapsilosis_CDC317:744022	C	exonic	CPAR2_703390	F1203L	A;HOMO;48;1.0;non-synonymous	-;-;-;-;-
Contig006139_C_parapsilosis_CDC317:46469	ATGTTGTTGTTGTTGTTGTTGTTGTTGTT	exonic	CPAR2_500200	HTTTTTTTTT665QTTTTTTTTT	TTGTTGTTGTTGTTGTTGTTGTTGTTGTT;HETERO;47;0.64;non-synonymous	-;-;-;-;-
Contig006139_C_parapsilosis_CDC317:291529	A	exonic	CPAR2_501270	T317A	G;HOMO;36;1.0;non-synonymous	-;-;-;-;-
Contig006139_C_parapsilosis_CDC317:591495	A	exonic	CPAR2_502600	N777T	-;-;-;-;-	C;HETERO;72;0.18;non-synonymous
Contig006139_C_parapsilosis_CDC317:736227	A	exonic	CPAR2_503150	V429A	G;HOMO;63;1.0;non-synonymous	-;-;-;-;-
Contig006372_C_parapsilosis_CDC317:26392	A	exonic	CPAR2_400050	T358P	C;HOMO;33;1.0;non-synonymous	-;-;-;-;-
Contig006372_C_parapsilosis_CDC317:143193	A	exonic	CPAR2_400650	L197S	-;-;-;-;-	G;HOMO;32;1.0;non-synonymous
Contig006372_C_parapsilosis_CDC317:225331	G	exonic	CPAR2_401090	C26W	-;-;-;-;-	C;HOMO;38;0.97;non-synonymous
Contig006372_C_parapsilosis_CDC317:266134	G	exonic	CPAR2_401290	R897G	-;-;-;-;-	C;HOMO;34;1.0;non-synonymous
Contig006372_C_parapsilosis_CDC317:546563	T	exonic	CPAR2_402490	S485P	-;-;-;-;-	C;HOMO;31;0.94;non-synonymous
Contig006372_C_parapsilosis_CDC317:682824	T	exonic	CPAR2_403120	I871L	G;HOMO;42;1.0;non-synonymous	-;-;-;-;-
Contig006372_C_parapsilosis_CDC317:718863	A	exonic	CPAR2_403260	V296A	G;HETERO;41;0.12;non-synonymous	-;-;-;-;-
Contig006372_C_parapsilosis_CDC317:1144652	A	exonic	CPAR2_405090	S830G	G;HOMO;43;1.0;non-synonymous	-;-;-;-;-
Contig006372_C_parapsilosis_CDC317:1312137	A	exonic	CPAR2_405730	F195L	C;HOMO;46;1.0;non-synonymous	-;-;-;-;-
Contig006372_C_parapsilosis_CDC317:1515669	T	exonic	CPAR2_406700	D503G	C;HOMO;46;0.98;non-synonymous	-;-;-;-;-
Contig006372_C_parapsilosis_CDC317:1605562	A	exonic	CPAR2_407200	F899I	-;-;-;-;-	T;HOMO;35;1.0;non-synonymous
Contig006372_C_parapsilosis_CDC317:1618243	G	exonic	CPAR2_407250	L176F	A;HOMO;42;1.0;non-synonymous	-;-;-;-;-
Contig006372_C_parapsilosis_CDC317:1631163	G	exonic	CPAR2_407300	V154I	A;HETERO;58;0.14;non-synonymous	-;-;-;-;-
Contig006372_C_parapsilosis_CDC317:1744223	T	exonic	CPAR2_407790	F46L	-;-;-;-;-	C;HOMO;33;1.0;non-synonymous

## Sheet: MIC_Exonic_non-synonymous
#Coord	Ref	Genomic_region	Gene	AA_change	MIC_S1	CLIB_S4
Contig005504_C_parapsilosis_CDC317:103577	T	exonic	CPAR2_600430	V759E	A;HETERO;83;0.65;non-synonymous	-;-;-;-;-
Contig005504_C_parapsilosis_CDC317:177602	G	exonic	CPAR2_600670	S289N	A;HOMO;113;1.0;non-synonymous	-;-;-;-;-
Contig005504_C_parapsilosis_CDC317:395084	A	exonic	CPAR2_601600	K594E	G;HOMO;49;1.0;non-synonymous	-;-;-;-;-
Contig005504_C_parapsilosis_CDC317:513610	G	exonic	CPAR2_602170	P22T	T;HOMO;49;1.0;non-synonymous	-;-;-;-;-
Contig005504_C_parapsilosis_CDC317:641476	C	exonic	CPAR2_602710	P12S	T;HOMO;60;1.0;non-synonymous	-;-;-;-;-
Contig005504_C_parapsilosis_CDC317:747769	T	exonic	CPAR2_603140	I47V	C;HOMO;89;1.0;non-synonymous	-;-;-;-;-
Contig005504_C_parapsilosis_CDC317:893085	A	exonic	CPAR2_603800	Y1165H	-;-;-;-;-	G;HETERO;45;0.2;non-synonymous
Contig005569_C_parapsilosis_CDC317:28757	G	exonic	CPAR2_100150	C506Y	A;HOMO;155;1.0;non-synonymous	-;-;-;-;-
Contig005569_C_parapsilosis_CDC317:45253	T	exonic	CPAR2_100280	F4L	C;HOMO;58;1.0;non-synonymous	-;-;-;-;-
Contig005569_C_parapsilosis_CDC317:47983	T	exonic	CPAR2_100300	N488I	A;HOMO;67;1.0;non-synonymous	-;-;-;-;-
Contig005569_C_parapsilosis_CDC317:59353	A	exonic	CPAR2_100350	D293G	G;HOMO;100;0.96;non-synonymous	-;-;-;-;-
Contig005569_C_parapsilosis_CDC317:137195	A	exonic	CPAR2_100740	S7P	G;HOMO;85;1.0;non-synonymous	-;-;-;-;-
Contig005569_C_parapsilosis_CDC317:203551	GGGGCTTGTCTGAGTTGGGCTTGTCTGAGTTGGGCTTGTCTGAGTTG	exonic	CPAR2_101080	PRTDSTRTDSTRTDST515PRTDSTRTDSTRTDSI	GGGGCTTGTCTGAGTTGGGCTTGTCTGAGTTGGGCTTGTCTGAGTTA;HETERO;87;0.7;non-synonymous	-;-;-;-;-
Contig005569_C_parapsilosis_CDC317:283213	C	exonic	CPAR2_101400	R153W	T;HOMO;59;1.0;non-synonymous	-;-;-;-;-
Contig005569_C_parapsilosis_CDC317:283337	C	exonic	CPAR2_101400	P194L	T;HOMO;72;1.0;non-synonymous	-;-;-;-;-
Contig005569_C_parapsilosis_CDC317:351602	T	exonic	CPAR2_101640	K122E	C;HETERO;227;0.15;non-synonymous	-;-;-;-;-
Contig005569_C_parapsilosis_CDC317:355260	A	exonic	CPAR2_101660	F230S	G;HETERO;42;0.6;non-synonymous	-;-;-;-;-
Contig005569_C_parapsilosis_CDC317:436193	C	exonic	CPAR2_101940	E2327K	T;HETERO;116;0.41;non-synonymous	-;-;-;-;-
Contig005569_C_parapsilosis_CDC317:610983	G	exonic	CPAR2_102660	T55I	A;HOMO;106;0.99;non-synonymous	-;-;-;-;-
Contig005569_C_parapsilosis_CDC317:613676	G	exonic	CPAR2_102680	R464K	A;HOMO;48;1.0;non-synonymous	-;-;-;-;-
Contig005569_C_parapsilosis_CDC317:665675	A	exonic	CPAR2_102920	N537K	C;HOMO;146;1.0;non-synonymous	-;-;-;-;-
Contig005569_C_parapsilosis_CDC317:823882	C	exonic	CPAR2_103650	H554Y	T;HOMO;83;1.0;non-synonymous	-;-;-;-;-
Contig005569_C_parapsilosis_CDC317:1052565	A	exonic	CPAR2_104800	T654A	G;HOMO;107;0.98;non-synonymous	-;-;-;-;-
Contig005569_C_parapsilosis_CDC317:1177725	G	exonic	CPAR2_105430	G418E	A;HOMO;79;1.0;non-synonymous	-;-;-;-;-
Contig005569_C_parapsilosis_CDC317:1376082	C	exonic	CPAR2_106400	L703F	G;HOMO;139;1.0;non-synonymous	-;-;-;-;-
Contig005569_C_parapsilosis_CDC317:1441062	A	exonic	CPAR2_106700	I446V	G;HOMO;41;1.0;non-synonymous	-;-;-;-;-
Contig005569_C_parapsilosis_CDC317:1450290	T	exonic	CPAR2_106760	S9P	C;HOMO;47;1.0;non-synonymous	-;-;-;-;-
Contig005569_C_parapsilosis_CDC317:1451492	C	exonic	CPAR2_106760	N409K	G;HOMO;72;1.0;non-synonymous	-;-;-;-;-
Contig005569_C_parapsilosis_CDC317:1505918	A	exonic	CPAR2_107080	E975G	G;HOMO;86;0.99;non-synonymous	-;-;-;-;-
Contig005569_C_parapsilosis_CDC317:1542886	C	exonic	CPAR2_107290	P80S	-;-;-;-;-	T;HETERO;78;0.37;non-synonymous
Contig005569_C_parapsilosis_CDC317:1623228	C	exonic	CPAR2_107680	C1432F	A;HOMO;35;1.0;non-synonymous	-;-;-;-;-
Contig005569_C_parapsilosis_CDC317:1911871	A	exonic	CPAR2_109090	F950S	G;HOMO;88;1.0;non-synonymous	-;-;-;-;-
Contig005569_C_parapsilosis_CDC317:1911960	G	exonic	CPAR2_109090	N920K	C;HOMO;34;0.97;non-synonymous	-;-;-;-;-
Contig005569_C_parapsilosis_CDC317:2213976	AACAGCCAATGCAACAGCCAATGCAACAGCCAATGCCA	exonic	CPAR2_110390	QQPMQQPMQQPMP1011QQPMQQPMQQPMQ	AACAGCCAATGCAACAGCCAATGCAACAGCCAATGCAA;HOMO;43;0.51;non-synonymous	-;-;-;-;-
Contig005569_C_parapsilosis_CDC317:2220497	T	exonic	CPAR2_110430	H18Q	A;HOMO;33;1.0;non-synonymous	-;-;-;-;-
Contig005569_C_parapsilosis_CDC317:2221140	G	exonic	CPAR2_110430	A233S	T;HOMO;33;1.0;non-synonymous	-;-;-;-;-
Contig005806_C_parapsilosis_CDC317:13640	G	exonic	CPAR2_300070	A205V	A;HOMO;41;1.0;non-synonymous	-;-;-;-;-
Contig005806_C_parapsilosis_CDC317:22881	G	exonic	CPAR2_300110	P208S	A;HETERO;229;0.2;non-synonymous	-;-;-;-;-
Contig005806_C_parapsilosis_CDC317:22886	A	exonic	CPAR2_300110	V206E	T;HETERO;233;0.2;non-synonymous	-;-;-;-;-
Contig005806_C_parapsilosis_CDC317:51188	G	exonic	CPAR2_300250	A453S	T;HOMO;68;0.97;non-synonymous	-;-;-;-;-
Contig005806_C_parapsilosis_CDC317:56162	G	exonic	CPAR2_300280	A125T	A;HOMO;109;1.0;non-synonymous	-;-;-;-;-
Contig005806_C_parapsilosis_CDC317:74048	T	exonic	CPAR2_300350	V369A	C;HOMO;98;0.99;non-synonymous	-;-;-;-;-
Contig005806_C_parapsilosis_CDC317:133226	C	exonic	CPAR2_300710	H593N	A;HETERO;122;0.48;non-synonymous	-;-;-;-;-
Contig005806_C_parapsilosis_CDC317:333074	G	exonic	CPAR2_301440	P200L	A;HETERO;115;0.5;non-synonymous	-;-;-;-;-
Contig005806_C_parapsilosis_CDC317:379627	T	exonic	CPAR2_301640	K576R	C;HOMO;131;1.0;non-synonymous	-;-;-;-;-
Contig005806_C_parapsilosis_CDC317:379658	T	exonic	CPAR2_301640	T566S	A;HOMO;125;0.99;non-synonymous	-;-;-;-;-
Contig005806_C_parapsilosis_CDC317:406715	C	exonic	CPAR2_301750	L200V	G;HOMO;38;1.0;non-synonymous	-;-;-;-;-
Contig005806_C_parapsilosis_CDC317:447063	T	exonic	CPAR2_301900	K653E	-;-;-;-;-	C;HETERO;65;0.35;non-synonymous
Contig005806_C_parapsilosis_CDC317:512495	T	exonic	CPAR2_302130	D29E	G;HOMO;49;1.0;non-synonymous	-;-;-;-;-
Contig005806_C_parapsilosis_CDC317:513349	T	exonic	CPAR2_302130	M314T	C;HOMO;65;0.89;non-synonymous	-;-;-;-;-
Contig005806_C_parapsilosis_CDC317:786807	C	exonic	CPAR2_303350	S10L	T;HOMO;100;1.0;non-synonymous	-;-;-;-;-
Contig005806_C_parapsilosis_CDC317:799017	G	exonic	CPAR2_303410	R202H	A;HETERO;143;0.53;non-synonymous	-;-;-;-;-
Contig005806_C_parapsilosis_CDC317:886293	T	exonic	CPAR2_303790	E291A	G;HETERO;136;0.19;non-synonymous	-;-;-;-;-
Contig005807_C_parapsilosis_CDC317:36838	T	exonic	CPAR2_800160	T305P	-;-;-;-;-	G;HETERO;80;0.54;non-synonymous
Contig005807_C_parapsilosis_CDC317:155579	A	exonic	CPAR2_800590	T736S	T;HOMO;91;1.0;non-synonymous	-;-;-;-;-
Contig005807_C_parapsilosis_CDC317:420496	A	exonic	CPAR2_801810	S1196P	G;HOMO;95;1.0;non-synonymous	-;-;-;-;-
Contig005807_C_parapsilosis_CDC317:438567	T	exonic	CPAR2_801880	K6R	C;HOMO;128;1.0;non-synonymous	-;-;-;-;-
Contig005807_C_parapsilosis_CDC317:455538	T	exonic	CPAR2_801950	N410S	C;HOMO;112;1.0;non-synonymous	-;-;-;-;-
Contig005807_C_parapsilosis_CDC317:532487	A	exonic	CPAR2_802370	I252N	T;HETERO;52;0.44;non-synonymous	-;-;-;-;-
Contig005807_C_parapsilosis_CDC317:592805	G	exonic	CPAR2_802670	P861T	T;HETERO;53;0.21;non-synonymous	-;-;-;-;-
Contig005807_C_parapsilosis_CDC317:592874	G	exonic	CPAR2_802670	P838T	T;HETERO;82;0.17;non-synonymous	-;-;-;-;-
Contig005807_C_parapsilosis_CDC317:744800	G	exonic	CPAR2_803350	A1036T	A;HETERO;172;0.48;non-synonymous	-;-;-;-;-
Contig005807_C_parapsilosis_CDC317:761153	A	exonic	CPAR2_803440	I267T	G;HOMO;95;1.0;non-synonymous	-;-;-;-;-
Contig005807_C_parapsilosis_CDC317:777723	C	exonic	CPAR2_803510	T124N	A;HOMO;57;1.0;non-synonymous	-;-;-;-;-
Contig005807_C_parapsilosis_CDC317:840542	G	exonic	CPAR2_803790	G861E	A;HETERO;146;0.41;non-synonymous	-;-;-;-;-
Contig005807_C_parapsilosis_CDC317:920053	T	exonic	CPAR2_804090	T389P	G;HOMO;116;0.99;non-synonymous	-;-;-;-;-
Contig005807_C_parapsilosis_CDC317:980017	A	exonic	CPAR2_804450	I1557T	G;HOMO;109;1.0;non-synonymous	-;-;-;-;-
Contig005807_C_parapsilosis_CDC317:1075909	C	exonic	CPAR2_804790	R213Q	T;HOMO;130;1.0;non-synonymous	-;-;-;-;-
Contig005807_C_parapsilosis_CDC317:1109091	C	exonic	CPAR2_804980	M202I	A;HOMO;122;1.0;non-synonymous	-;-;-;-;-
Contig005807_C_parapsilosis_CDC317:1187070	G	exonic	CPAR2_805290	R473I	T;HOMO;84;1.0;non-synonymous	-;-;-;-;-
Contig005807_C_parapsilosis_CDC317:1270060	T	exonic	CPAR2_805650	Y424N	A;HETERO;157;0.54;non-synonymous	-;-;-;-;-
Contig005807_C_parapsilosis_CDC317:1452063	C	exonic	CPAR2_806390	Q513E	G;HOMO;31;0.87;non-synonymous	-;-;-;-;-
Contig005807_C_parapsilosis_CDC317:1461680	CC	exonic	CPAR2_806400	P744L	CT;HETERO;178;0.16;non-synonymous	-;-;-;-;-
Contig005807_C_parapsilosis_CDC317:1465964	T	exonic	CPAR2_806400	S2172A	G;HETERO;88;0.23;non-synonymous	-;-;-;-;-
Contig005807_C_parapsilosis_CDC317:1526850	G	exonic	CPAR2_806630	T119I	A;HOMO;66;0.98;non-synonymous	-;-;-;-;-
Contig005807_C_parapsilosis_CDC317:1609010	G	exonic	CPAR2_806970	G21D	A;HOMO;66;1.0;non-synonymous	-;-;-;-;-
Contig005807_C_parapsilosis_CDC317:1763021	C	exonic	CPAR2_807580	S249N	T;HOMO;41;1.0;non-synonymous	-;-;-;-;-
Contig005807_C_parapsilosis_CDC317:1801100	A	exonic	CPAR2_807740	N527T	C;HOMO;39;1.0;non-synonymous	-;-;-;-;-
Contig005807_C_parapsilosis_CDC317:1879733	A	exonic	CPAR2_808120	Y733D	C;HOMO;78;1.0;non-synonymous	-;-;-;-;-
Contig005807_C_parapsilosis_CDC317:1958320	A	exonic	CPAR2_808470	I477V	G;HOMO;102;1.0;non-synonymous	-;-;-;-;-
Contig005807_C_parapsilosis_CDC317:1970462	A	exonic	CPAR2_808520	T617A	G;HOMO;91;1.0;non-synonymous	-;-;-;-;-
Contig005807_C_parapsilosis_CDC317:2047970	C	exonic	CPAR2_808880	A96T	T;HOMO;104;0.99;non-synonymous	-;-;-;-;-
Contig005809_C_parapsilosis_CDC317:42540	C	exonic	CPAR2_200240	E25*	-;-;-;-;-	A;HETERO;58;0.36;nonsense
Contig005809_C_parapsilosis_CDC317:80183	C	exonic	CPAR2_200530	M13I	A;HOMO;89;1.0;non-synonymous	-;-;-;-;-
Contig005809_C_parapsilosis_CDC317:126522	G	exonic	CPAR2_200770	A737V	A;HOMO;98;1.0;non-synonymous	-;-;-;-;-
Contig005809_C_parapsilosis_CDC317:146287	A	exonic	CPAR2_200830	L252V	C;HOMO;58;1.0;non-synonymous	-;-;-;-;-
Contig005809_C_parapsilosis_CDC317:146315	G	exonic	CPAR2_200830	N242K	T;HOMO;51;1.0;non-synonymous	-;-;-;-;-
Contig005809_C_parapsilosis_CDC317:331037	T	exonic	CPAR2_201790	L371M	A;HOMO;87;1.0;non-synonymous	-;-;-;-;-
Contig005809_C_parapsilosis_CDC317:491556	C	exonic	CPAR2_202580	V363L	A;HETERO;47;0.51;non-synonymous	-;-;-;-;-
Contig005809_C_parapsilosis_CDC317:511071	C	exonic	CPAR2_202680	P18S	T;HOMO;69;1.0;non-synonymous	-;-;-;-;-
Contig005809_C_parapsilosis_CDC317:662246	G	exonic	CPAR2_203320	V16L	C;HOMO;56;0.98;non-synonymous	-;-;-;-;-
Contig005809_C_parapsilosis_CDC317:704714	T	exonic	CPAR2_203520	M110V	C;HOMO;76;0.99;non-synonymous	-;-;-;-;-
Contig005809_C_parapsilosis_CDC317:785896	T	exonic	CPAR2_203870	W473R	A;HOMO;70;1.0;non-synonymous	-;-;-;-;-
Contig005809_C_parapsilosis_CDC317:798974	C	exonic	CPAR2_203940	S235L	T;HOMO;88;1.0;non-synonymous	-;-;-;-;-
Contig005809_C_parapsilosis_CDC317:807480	A	exonic	CPAR2_203990	N266D	G;HOMO;111;0.99;non-synonymous	-;-;-;-;-
Contig005809_C_parapsilosis_CDC317:810896	G	exonic	CPAR2_204000	V405I	A;HOMO;37;1.0;non-synonymous	-;-;-;-;-
Contig005809_C_parapsilosis_CDC317:811303	A	exonic	CPAR2_204000	I540M	G;HOMO;79;1.0;non-synonymous	-;-;-;-;-
Contig005809_C_parapsilosis_CDC317:847253	T	exonic	CPAR2_204190	N177Y	A;HOMO;83;1.0;non-synonymous	-;-;-;-;-
Contig005809_C_parapsilosis_CDC317:852678	C	exonic	CPAR2_204220	S276N	T;HOMO;83;1.0;non-synonymous	-;-;-;-;-
Contig005809_C_parapsilosis_CDC317:1012307	C	exonic	CPAR2_204980	A18S	A;HETERO;91;0.51;non-synonymous	-;-;-;-;-
Contig005809_C_parapsilosis_CDC317:1156806	A	exonic	CPAR2_205560	S140P	G;HOMO;33;1.0;non-synonymous	-;-;-;-;-
Contig005809_C_parapsilosis_CDC317:1158348	A	exonic	CPAR2_205570	S146A	C;HOMO;84;1.0;non-synonymous	-;-;-;-;-
Contig005809_C_parapsilosis_CDC317:1275715	G	exonic	CPAR2_206080	R1463C	A;HETERO;105;0.54;non-synonymous	-;-;-;-;-
Contig005809_C_parapsilosis_CDC317:1318703	G	exonic	CPAR2_206240	R214Q	A;HOMO;127;1.0;non-synonymous	-;-;-;-;-
Contig005809_C_parapsilosis_CDC317:1417090	T	exonic	CPAR2_206690	N6S	C;HOMO;35;1.0;non-synonymous	-;-;-;-;-
Contig005809_C_parapsilosis_CDC317:1898301	C	exonic	CPAR2_208860	A754S	A;HOMO;61;1.0;non-synonymous	-;-;-;-;-
Contig005809_C_parapsilosis_CDC317:1913640	T	exonic	CPAR2_208900	F507S	C;HOMO;68;1.0;non-synonymous	-;-;-;-;-
Contig005809_C_parapsilosis_CDC317:1942371	T	exonic	CPAR2_209030	I35T	C;HOMO;65;1.0;non-synonymous	-;-;-;-;-
Contig005809_C_parapsilosis_CDC317:2178519	C	exonic	CPAR2_210180	G103E	T;HOMO;102;0.99;non-synonymous	-;-;-;-;-
Contig005809_C_parapsilosis_CDC317:2227360	A	exonic	CPAR2_210390	K162R	G;HOMO;52;1.0;non-synonymous	-;-;-;-;-
Contig005809_C_parapsilosis_CDC317:2405606	T	exonic	CPAR2_211300	K39R	C;HOMO;120;1.0;non-synonymous	-;-;-;-;-
Contig005809_C_parapsilosis_CDC317:2437785	C	exonic	CPAR2_211420	L666F	G;HOMO;46;1.0;non-synonymous	-;-;-;-;-
Contig005809_C_parapsilosis_CDC317:2454982	C	exonic	CPAR2_211450	R459Q	T;HOMO;72;1.0;non-synonymous	-;-;-;-;-
Contig005809_C_parapsilosis_CDC317:2499618	C	exonic	CPAR2_211680	D38N	T;HOMO;70;0.99;non-synonymous	-;-;-;-;-
Contig005809_C_parapsilosis_CDC317:2718298	T	exonic	CPAR2_212630	*158W	C;HOMO;62;1.0;read-through	-;-;-;-;-
Contig005809_C_parapsilosis_CDC317:2930812	T	exonic	CPAR2_tL(CAA)2	C22S	A;HOMO;37;1.0;non-synonymous	-;-;-;-;-
Contig005809_C_parapsilosis_CDC317:2941680	A	exonic	CPAR2_213830	N1393K	C;HOMO;84;0.99;non-synonymous	-;-;-;-;-
Contig005809_C_parapsilosis_CDC317:2982076	G	exonic	CPAR2_214000	R197S	T;HOMO;75;1.0;non-synonymous	-;-;-;-;-
Contig005809_C_parapsilosis_CDC317:3013551	A	exonic	CPAR2_214140	L706H	T;HOMO;50;1.0;non-synonymous	-;-;-;-;-
Contig006110_C_parapsilosis_CDC317:23265	T	exonic	CPAR2_700100	F46I	A;HOMO;111;1.0;non-synonymous	-;-;-;-;-
Contig006110_C_parapsilosis_CDC317:185129	C	exonic	CPAR2_700850	A119S	A;HOMO;91;1.0;non-synonymous	-;-;-;-;-
Contig006110_C_parapsilosis_CDC317:622416	C	exonic	CPAR2_702920	G389A	G;HOMO;36;0.97;non-synonymous	-;-;-;-;-
Contig006110_C_parapsilosis_CDC317:744022	C	exonic	CPAR2_703390	F1203L	A;HOMO;100;1.0;non-synonymous	-;-;-;-;-
Contig006139_C_parapsilosis_CDC317:116816	A	exonic	CPAR2_500510	N156D	G;HOMO;52;1.0;non-synonymous	-;-;-;-;-
Contig006139_C_parapsilosis_CDC317:228220	G	exonic	CPAR2_500970	E659K	A;HOMO;89;1.0;non-synonymous	-;-;-;-;-
Contig006139_C_parapsilosis_CDC317:291529	A	exonic	CPAR2_501270	T317A	G;HOMO;131;0.98;non-synonymous	-;-;-;-;-
Contig006139_C_parapsilosis_CDC317:591495	A	exonic	CPAR2_502600	N777T	-;-;-;-;-	C;HETERO;72;0.18;non-synonymous
Contig006139_C_parapsilosis_CDC317:736227	A	exonic	CPAR2_503150	V429A	G;HOMO;82;1.0;non-synonymous	-;-;-;-;-
Contig006139_C_parapsilosis_CDC317:876189	C	exonic	CPAR2_503840	G196S	T;HOMO;43;1.0;non-synonymous	-;-;-;-;-
Contig006372_C_parapsilosis_CDC317:26392	A	exonic	CPAR2_400050	T358P	C;HOMO;57;1.0;non-synonymous	-;-;-;-;-
Contig006372_C_parapsilosis_CDC317:272726	C	exonic	CPAR2_401300	E233K	T;HOMO;73;1.0;non-synonymous	-;-;-;-;-
Contig006372_C_parapsilosis_CDC317:535511	T	exonic	CPAR2_402450	K64E	C;HOMO;79;1.0;non-synonymous	-;-;-;-;-
Contig006372_C_parapsilosis_CDC317:546545	ACT	exonic	CPAR2_402490	T479S	TCT;HETERO;44;0.8;non-synonymous	-;-;-;-;-
Contig006372_C_parapsilosis_CDC317:546551	T	exonic	CPAR2_402490	S481P	C;HETERO;45;0.73;non-synonymous	-;-;-;-;-
Contig006372_C_parapsilosis_CDC317:546569	A	exonic	CPAR2_402490	T487S	T;HOMO;53;0.96;non-synonymous	-;-;-;-;-
Contig006372_C_parapsilosis_CDC317:636442	A	exonic	CPAR2_402930	E374G	-;-;-;-;-	G;HETERO;57;0.47;non-synonymous
Contig006372_C_parapsilosis_CDC317:682824	T	exonic	CPAR2_403120	I871L	G;HOMO;131;1.0;non-synonymous	-;-;-;-;-
Contig006372_C_parapsilosis_CDC317:684441	G	exonic	CPAR2_403120	R332C	-;-;-;-;-	A;HETERO;67;0.46;non-synonymous
Contig006372_C_parapsilosis_CDC317:770436	A	exonic	CPAR2_403520	L461S	G;HOMO;35;1.0;non-synonymous	-;-;-;-;-
Contig006372_C_parapsilosis_CDC317:770687	ACTT	exonic	CPAR2_403520	SE377SD	ACTA;HETERO;62;0.27;non-synonymous	-;-;-;-;-
Contig006372_C_parapsilosis_CDC317:770720	ACTT	exonic	CPAR2_403520	SE366SD	ACTA;HETERO;53;0.66;non-synonymous	-;-;-;-;-
Contig006372_C_parapsilosis_CDC317:786342	T	exonic	CPAR2_403580	N425S	C;HOMO;52;1.0;non-synonymous	-;-;-;-;-
Contig006372_C_parapsilosis_CDC317:987658	C	exonic	CPAR2_404410	R141C	T;HOMO;60;1.0;non-synonymous	-;-;-;-;-
Contig006372_C_parapsilosis_CDC317:1092422	A	exonic	CPAR2_404830	I160T	G;HOMO;78;1.0;non-synonymous	-;-;-;-;-
Contig006372_C_parapsilosis_CDC317:1144652	A	exonic	CPAR2_405090	S830G	G;HOMO;60;1.0;non-synonymous	-;-;-;-;-
Contig006372_C_parapsilosis_CDC317:1312137	A	exonic	CPAR2_405730	F195L	C;HOMO;104;0.99;non-synonymous	-;-;-;-;-
Contig006372_C_parapsilosis_CDC317:1403937	T	exonic	CPAR2_406140	F221I	A;HOMO;54;1.0;non-synonymous	-;-;-;-;-
Contig006372_C_parapsilosis_CDC317:1515669	T	exonic	CPAR2_406700	D503G	C;HOMO;78;1.0;non-synonymous	-;-;-;-;-
Contig006372_C_parapsilosis_CDC317:1555340	C	exonic	CPAR2_406950	T161M	T;HOMO;57;1.0;non-synonymous	-;-;-;-;-
Contig006372_C_parapsilosis_CDC317:1618243	G	exonic	CPAR2_407250	L176F	A;HOMO;93;1.0;non-synonymous	-;-;-;-;-
Contig006372_C_parapsilosis_CDC317:1631163	G	exonic	CPAR2_407300	V154I	A;HETERO;158;0.21;non-synonymous	-;-;-;-;-
Contig006372_C_parapsilosis_CDC317:1710081	G	exonic	CPAR2_407630	L1180F	A;HOMO;130;1.0;non-synonymous	-;-;-;-;-
mito_C_parapsilosis_CDC317:2081	C	exonic	CapafMp02	G305S	T;HOMO;42;1.0;non-synonymous	-;-;-;-;-
